# Supplementary material for: A pair of atypical NLR-encoding genes confers Asian soybean rust resistance in soybean
Source: Nat Commun. 2024 Apr 17;15:3310. doi: 10.1038/s41467-024-47611-y (PMC11023949; doi:10.1038/s41467-024-47611-y)
Supplement: Supplementary file 4 — Supplementary Data 1 [file 41467_2024_47611_MOESM4_ESM.xlsx]

## Sheet: Sheet1
Supplementary Data 1. Natural variation in Rpp6907-7. A multiple nucleotide sequence alignment of the gene with the highest sequence similarity to Rpp6907-7 in 13 soybean varieties
SX6907-R7.SEQ ATGGCAGATAGTGTTGTTGCTTTTCTGCTAGATAACTTGT 40
SX6907-R1 --------------------g------------------- 40
SX6907-R2 -----t-------------t-------------t------ 40
LINE_1-R7-LIKE -----t-------------t------a------------- 40
LINE_2-R7-LIKE -------------------------------t-------- 40
LINE_3-R7-LIKE ---------------------------------------- 40
LINE_4-R7-LIKE -----t-------------t------a------------- 40
LINE_5-R7-LIKE -----t-------------t------a------------- 40
LINE_6-R7-LIKE -----t-------------t-------------t------ 40
LINE_7-R7-LIKE -----t-------------t------a------------- 40
LINE_8-R7-LIKE -----t-------------t------a------------- 40
LINE_9-R7-LIKE -----t-------------t------a------------- 40
LINE_10-R7-LIKE -----t-------------t-------------t------ 40
LINE_11-R7-LIKE -----t-------------t------a------------- 40
LINE_12-R7-LIKE ---------------------------------------- 40
LINE_13-R7-LIKE ------------------------------------a--- 40
SX6907-R7.SEQ CTCGGCTGCTTGAAGATGAGCACAAGTTGCTTTCTGGCGT 80
SX6907-R1 -----------c---------------------------- 80
SX6907-R2 ---------------g------------------------ 80
LINE_1-R7-LIKE ---------------------------------------- 80
LINE_2-R7-LIKE -----------c---------------------------- 80
LINE_3-R7-LIKE ---------------------------------------- 80
LINE_4-R7-LIKE ---------------------------------------- 80
LINE_5-R7-LIKE ---------------------------------------- 80
LINE_6-R7-LIKE ---------------g------------------------ 80
LINE_7-R7-LIKE ---------------------------------------- 80
LINE_8-R7-LIKE ---------------------------------------- 80
LINE_9-R7-LIKE ---------------------------------------- 80
LINE_10-R7-LIKE ---------------g------------------------ 80
LINE_11-R7-LIKE ---------------------------------------- 80
LINE_12-R7-LIKE ---------------------------------------- 80
LINE_13-R7-LIKE ---------------g------------------------ 80
SX6907-R7.SEQ GGAGGACAAAGTCAACTCTCTTTGCAATGAGCTCAAGTTT 120
SX6907-R1 ---------------------------------------- 120
SX6907-R2 ----------a----------------------------- 120
LINE_1-R7-LIKE ----------a----------------------------- 120
LINE_2-R7-LIKE ---------------------------------------- 120
LINE_3-R7-LIKE ----------a----------------------------- 120
LINE_4-R7-LIKE ----------a----------------------------- 120
LINE_5-R7-LIKE ----------a----------------------------- 120
LINE_6-R7-LIKE ----------a----------------------------- 120
LINE_7-R7-LIKE ----------a----------------------------- 120
LINE_8-R7-LIKE ----------a----------------------------- 120
LINE_9-R7-LIKE ----------a----------------------------- 120
LINE_10-R7-LIKE ----------a----------------------------- 120
LINE_11-R7-LIKE ----------a----------------------------- 120
LINE_12-R7-LIKE ----------a----------------------------- 120
LINE_13-R7-LIKE ----------a----------------------------- 120
SX6907-R7.SEQ ATACACATCTTCCTCAAGAATTCCGAGGGCAAGCGCAGTC 160
SX6907-R1 ---------------------------------------- 160
SX6907-R2 -----------------------t---------------- 160
LINE_1-R7-LIKE -----------------------t---------------- 160
LINE_2-R7-LIKE ---------------------------------------- 160
LINE_3-R7-LIKE -----------------------t---------------- 160
LINE_4-R7-LIKE -----------------------t---------------- 160
LINE_5-R7-LIKE -----------------------t---------------- 160
LINE_6-R7-LIKE -----------------------t---------------- 160
LINE_7-R7-LIKE -----------------------t---------------- 160
LINE_8-R7-LIKE -----------------------t---------------- 160
LINE_9-R7-LIKE -----------------------t---------------- 160
LINE_10-R7-LIKE -----------------------t---------------- 160
LINE_11-R7-LIKE -----------------------t---------------- 160
LINE_12-R7-LIKE -----------------------t---------------- 160
LINE_13-R7-LIKE -----------------------t---------------- 160
SX6907-R7.SEQ ATGACACAGTGAAAGAAGTGGTGAGCCAAATCAGAGATGT 200
SX6907-R1 ---------------------------------------- 200
SX6907-R2 -c--g-tg--------------------g----------- 200
LINE_1-R7-LIKE -c--g-tg--------------------g----------- 200
LINE_2-R7-LIKE ---------------------------------------- 200
LINE_3-R7-LIKE -c--g-tg--------------------g----------- 200
LINE_4-R7-LIKE -c--g-tg--------------------g----------- 200
LINE_5-R7-LIKE -c--g-tg--------------------g----------- 200
LINE_6-R7-LIKE -c--g-tg--------------------g----------- 200
LINE_7-R7-LIKE -c--g-tg--------------------g----------- 200
LINE_8-R7-LIKE -c--g-tg--------------------g----------- 200
LINE_9-R7-LIKE -c--g-tg--------------------g----------- 200
LINE_10-R7-LIKE -c--g-tg--------------------g----------- 200
LINE_11-R7-LIKE -c--g-tg--------------------g----------- 200
LINE_12-R7-LIKE -c--g-tg--------------------g----------- 200
LINE_13-R7-LIKE -c--g-tg--------------------g----------- 200
SX6907-R7.SEQ CGCCCACAAAGCTGAAGATGTGGTTGACACCTACGTTACC 240
SX6907-R1 ---------------------t---------------g-- 240
SX6907-R2 -----t-------c--------------------c--t-- 240
LINE_1-R7-LIKE -a---t----------------------------c--t-- 240
LINE_2-R7-LIKE ---------------------t---------------g-- 240
LINE_3-R7-LIKE -a---t----------------------------c--t-- 240
LINE_4-R7-LIKE -a---t----------------------------c--t-- 240
LINE_5-R7-LIKE -a---t----------------------------c--t-- 240
LINE_6-R7-LIKE -----t-------c--------------------c--t-- 240
LINE_7-R7-LIKE -a---t----------------------------c--t-- 240
LINE_8-R7-LIKE -a---t----------------------------c--t-- 240
LINE_9-R7-LIKE -a---t----------------------------c--t-- 240
LINE_10-R7-LIKE -----t-------c--------------------c--t-- 240
LINE_11-R7-LIKE -a---t----------------------------c--t-- 240
LINE_12-R7-LIKE -a---t----------------------------c--t-- 240
LINE_13-R7-LIKE -----t-------c--------------------c--t-- 240
SX6907-R7.SEQ AACATCACCAGGCATAAACAGAGAAGCAAACTGAGCAAGT 280
SX6907-R1 ------g--caa--a------------------------- 280
SX6907-R2 ------g--cca--a--------g---------------- 280
LINE_1-R7-LIKE ------g--caa--a------------------------- 280
LINE_2-R7-LIKE ------g--caa--a------------------------- 280
LINE_3-R7-LIKE ------g--cca--a--------g---------------- 280
LINE_4-R7-LIKE ------g--caa--a------------------------- 280
LINE_5-R7-LIKE ------g--caa--a------------------------- 280
LINE_6-R7-LIKE ------g--cca--a--------g---------------- 280
LINE_7-R7-LIKE ------g--caa--a------------------------- 280
LINE_8-R7-LIKE ------g--cca--a--------g---------------- 280
LINE_9-R7-LIKE ------g--cca--a--------g---------------- 280
LINE_10-R7-LIKE ------g--cca--a--------g---------------- 280
LINE_11-R7-LIKE ------g--caa--a------------------------- 280
LINE_12-R7-LIKE ------g--caa--a------------------------- 280
LINE_13-R7-LIKE ------g--cca--a--------g---------------- 280
SX6907-R7.SEQ TATTCCACCTCAAAGAACAAGTCATGGTGCTTCACCAAGT 320
SX6907-R1 -------------------t-------------------- 320
SX6907-R2 -------------------t-------------------- 320
LINE_1-R7-LIKE -------------------t-------------------- 320
LINE_2-R7-LIKE -------------------t-------------------- 320
LINE_3-R7-LIKE -------------------t-------------------- 320
LINE_4-R7-LIKE -------------------t-------------------- 320
LINE_5-R7-LIKE -------------------t-------------------- 320
LINE_6-R7-LIKE -------------------t-------------------- 320
LINE_7-R7-LIKE -------------------t-------------------- 320
LINE_8-R7-LIKE -------------------t-------------------- 320
LINE_9-R7-LIKE -------------------t-------------------- 320
LINE_10-R7-LIKE -------------------t-------------------- 320
LINE_11-R7-LIKE -------------------t-------------------- 320
LINE_12-R7-LIKE -------------------t-------------------- 320
LINE_13-R7-LIKE -------------------t-------------------- 320
SX6907-R7.SEQ CAACTCTGACATAGAGAAGATCAGGAGTCAGATCGATGAC 360
SX6907-R1 ---------g----------------c---------a--g 360
SX6907-R2 --------------------------c--g---------g 360
LINE_1-R7-LIKE --------------------------c--g---------g 360
LINE_2-R7-LIKE ---------g----------------c---------a--g 360
LINE_3-R7-LIKE --------------------------c--g---------g 360
LINE_4-R7-LIKE --------------------------c--g---------g 360
LINE_5-R7-LIKE --------------------------c--g---------g 360
LINE_6-R7-LIKE -----------------------------g---------g 360
LINE_7-R7-LIKE --------------------------c--g---------g 360
LINE_8-R7-LIKE --------------------------c--g---------g 360
LINE_9-R7-LIKE --------------------------c--g---------g 360
LINE_10-R7-LIKE -----------------------------g---------g 360
LINE_11-R7-LIKE --------------------------c--g---------g 360
LINE_12-R7-LIKE --------------------------c--g---------g 360
LINE_13-R7-LIKE --------------------------c--g---------g 360
SX6907-R7.SEQ ATCTATAAGAACAGGGACAGATATGGCATTGGAGAAGGTG 400
SX6907-R1 ------------g--------------------------- 400
SX6907-R2 ---------------------------------------- 400
LINE_1-R7-LIKE ---------------------------------------- 400
LINE_2-R7-LIKE ------------g--------------------------- 400
LINE_3-R7-LIKE ------------------------------------a--- 400
LINE_4-R7-LIKE ---------------------------------------- 400
LINE_5-R7-LIKE ---------------------------------------- 400
LINE_6-R7-LIKE ---------------------------------------- 400
LINE_7-R7-LIKE ---------------------------------------- 400
LINE_8-R7-LIKE ------------------------------------a--- 400
LINE_9-R7-LIKE ------------------------------------a--- 400
LINE_10-R7-LIKE ---------------------------------------- 400
LINE_11-R7-LIKE ---------------------------------------- 400
LINE_12-R7-LIKE ---------------------------------------- 400
LINE_13-R7-LIKE ---------------------------------------- 400
SX6907-R7.SEQ AATTCCGAAGCGAAGAAGCTGCTGCAGAAGCAGAATCACT 440
SX6907-R1 -t-------------------------------------- 440
SX6907-R2 ---------------------------------------- 440
LINE_1-R7-LIKE -t---------------------------------c---- 440
LINE_2-R7-LIKE -t-------------------------------------- 440
LINE_3-R7-LIKE -t-------------------------------------- 440
LINE_4-R7-LIKE -t---------------------------------c---- 440
LINE_5-R7-LIKE -t---------------------------------c---- 440
LINE_6-R7-LIKE ---------------------------------------- 440
LINE_7-R7-LIKE -t---------------------------------c---- 440
LINE_8-R7-LIKE ---------------------------------------- 440
LINE_9-R7-LIKE -t-------------------------------------- 440
LINE_10-R7-LIKE ---------------------------------------- 440
LINE_11-R7-LIKE -t---------------------------------c---- 440
LINE_12-R7-LIKE -t---------------------------------c---- 440
LINE_13-R7-LIKE ---------------------------------------- 440
SX6907-R7.SEQ CCTCAAAAGAAGGAGGGAGGTGGAGGAAGAAGATGTGGTG 480
SX6907-R1 ------------------------------------a--- 480
SX6907-R2 ------------------------------------a-c- 480
LINE_1-R7-LIKE ---------------------------------------- 480
LINE_2-R7-LIKE ------------------------------------a--- 480
LINE_3-R7-LIKE ---------------------------------------- 480
LINE_4-R7-LIKE ---------------------------------------- 480
LINE_5-R7-LIKE ---------------------------------------- 480
LINE_6-R7-LIKE ------------------------------------a--- 480
LINE_7-R7-LIKE ---------------------------------------- 480
LINE_8-R7-LIKE ---------------------------------------- 480
LINE_9-R7-LIKE ---------------------------------------- 480
LINE_10-R7-LIKE ------------------------------------a--- 480
LINE_11-R7-LIKE ---------------------------------------- 480
LINE_12-R7-LIKE ---------------------------------------- 480
LINE_13-R7-LIKE ------------------------------------a-c- 480
SX6907-R7.SEQ GGCTTAGTGCATGACTCAAGCCATGTAATTCAGGAACTCA 520
SX6907-R1 ------c-------------------------a------- 520
SX6907-R2 --------------------------------t------- 520
LINE_1-R7-LIKE ---------------------------------------- 520
LINE_2-R7-LIKE --------------------------------t------- 520
LINE_3-R7-LIKE --------------------------------t------- 520
LINE_4-R7-LIKE ---------------------------------------- 520
LINE_5-R7-LIKE ---------------------------------------- 520
LINE_6-R7-LIKE --------------------------------t------- 520
LINE_7-R7-LIKE ---------------------------------------- 520
LINE_8-R7-LIKE --------------------------------t------- 520
LINE_9-R7-LIKE --------------------------------t------- 520
LINE_10-R7-LIKE --------------------------------t------- 520
LINE_11-R7-LIKE ---------------------------------------- 520
LINE_12-R7-LIKE ---------------------------------------- 520
LINE_13-R7-LIKE --------------------------------t------- 520
SX6907-R7.SEQ TGGAGAGTGAGTCACGTCTTAAAGTTGTTTCCATAATTGG 560
SX6907-R1 ----a-------------g--------------------- 560
SX6907-R2 ----a-----------------------g----------- 560
LINE_1-R7-LIKE ---------------------------------------- 560
LINE_2-R7-LIKE ----a-----------------------g----------- 560
LINE_3-R7-LIKE ----a-----------------------g----------- 560
LINE_4-R7-LIKE ---------------------------------------- 560
LINE_5-R7-LIKE ---------------------------------------- 560
LINE_6-R7-LIKE ----a-----------------------g----------- 560
LINE_7-R7-LIKE ---------------------------------------- 560
LINE_8-R7-LIKE ----a-----------------------g----------- 560
LINE_9-R7-LIKE ----a-----------------------g----------- 560
LINE_10-R7-LIKE ----a-----------------------g----------- 560
LINE_11-R7-LIKE ---------------------------------------- 560
LINE_12-R7-LIKE ---------------------------------------- 560
LINE_13-R7-LIKE ----a-----------------------g----------- 560
SX6907-R7.SEQ AATGGGAGGGTTGGGTAAGACCACTCTTGCCCGTAAGATC 600
SX6907-R1 ---------------------------------------- 600
SX6907-R2 ---------------------------------------- 600
LINE_1-R7-LIKE ---------------------------------------- 600
LINE_2-R7-LIKE ---------------------------------------- 600
LINE_3-R7-LIKE ---------------------------------------- 600
LINE_4-R7-LIKE ---------------------------------------- 600
LINE_5-R7-LIKE ---------------------------------------- 600
LINE_6-R7-LIKE ---------------------------------------- 600
LINE_7-R7-LIKE ---------------------------------------- 600
LINE_8-R7-LIKE ---------------------------------------- 600
LINE_9-R7-LIKE ---------------------------------------- 600
LINE_10-R7-LIKE ---------------------------------------- 600
LINE_11-R7-LIKE ---------------------------------------- 600
LINE_12-R7-LIKE ---------------------------------------- 600
LINE_13-R7-LIKE ---------------------------------------- 600
SX6907-R7.SEQ CATAACAACAATCAAGTGCAGCTGCGGTTTCCTTGCCTTG 640
SX6907-R1 t--------------------------------------- 640
SX6907-R2 t--------------------------------------- 640
LINE_1-R7-LIKE t-----------------------t--------------- 640
LINE_2-R7-LIKE t--------------------------------------- 640
LINE_3-R7-LIKE t--------------------------------------- 640
LINE_4-R7-LIKE t-----------------------t--------------- 640
LINE_5-R7-LIKE t-----------------------t--------------- 640
LINE_6-R7-LIKE t--------------------------------------- 640
LINE_7-R7-LIKE t-----------------------t--------------- 640
LINE_8-R7-LIKE t--------------------------------------- 640
LINE_9-R7-LIKE t--------------------------------------- 640
LINE_10-R7-LIKE t--------------------------------------- 640
LINE_11-R7-LIKE t-----------------------t--------------- 640
LINE_12-R7-LIKE t-----------------------t--------------- 640
LINE_13-R7-LIKE t--------------------------------------- 640
SX6907-R7.SEQ CATGGGTTTCTGTGTCCAATGATTACAGACCCAAGGAATG 680
SX6907-R1 ---------------------------------------- 680
SX6907-R2 ------------------------------g--------- 680
LINE_1-R7-LIKE -------------------c-------------------t 680
LINE_2-R7-LIKE ------------------------------g--------- 680
LINE_3-R7-LIKE ------------------------------g--------- 680
LINE_4-R7-LIKE -------------------c-------------------t 680
LINE_5-R7-LIKE -------------------c-------------------t 680
LINE_6-R7-LIKE ------------------------------g--------- 680
LINE_7-R7-LIKE -------------------c-------------------t 680
LINE_8-R7-LIKE ------------------------------g--------- 680
LINE_9-R7-LIKE ---------------------------------------- 680
LINE_10-R7-LIKE ------------------------------g--------t 680
LINE_11-R7-LIKE -------------------c-------------------t 680
LINE_12-R7-LIKE -------------------c-------------------t 680
LINE_13-R7-LIKE ------------------------------g--------- 680
SX6907-R7.SEQ TCTTCTCAGCCTTCTCAAATGCTCAATGTCATCCACATCT 720
SX6907-R1 ---------------------g----c------------- 720
SX6907-R2 ---------------------t------ctt--------- 720
LINE_1-R7-LIKE ---------------------t-----------------c 720
LINE_2-R7-LIKE ---------------------t------c-t--------- 720
LINE_3-R7-LIKE ---------------------t--------t--------- 720
LINE_4-R7-LIKE ---------------------t-----------------c 720
LINE_5-R7-LIKE ---------------------t-----------------c 720
LINE_6-R7-LIKE ---------------------t------c-t--------- 720
LINE_7-R7-LIKE ---------------------t-----------------c 720
LINE_8-R7-LIKE ---------------------t--------t--------- 720
LINE_9-R7-LIKE ---------------------t--------t--------- 720
LINE_10-R7-LIKE ---------------------t------c-t--------- 720
LINE_11-R7-LIKE ---------------------t-----------------c 720
LINE_12-R7-LIKE ---------------------t-----------------c 720
LINE_13-R7-LIKE ---------------------t------ctt--------- 720
SX6907-R7.SEQ GAATTTGAAAAATTAAGTGAGGAAGAACTGAAGAAGAAGG 760
SX6907-R1 ---------------------------a------------ 760
SX6907-R2 ---------g----------------t------------- 760
LINE_1-R7-LIKE ---------g------------------------------ 760
LINE_2-R7-LIKE ---------g----------------t------------- 760
LINE_3-R7-LIKE ---------g------------------------------ 760
LINE_4-R7-LIKE ---------g------------------------------ 760
LINE_5-R7-LIKE ---------g------------------------------ 760
LINE_6-R7-LIKE ---------g----------------t------------- 760
LINE_7-R7-LIKE ---------g------------------------------ 760
LINE_8-R7-LIKE ---------g----------------t------------- 760
LINE_9-R7-LIKE ---------g----------------t------------- 760
LINE_10-R7-LIKE ---------g----------------t------------- 760
LINE_11-R7-LIKE ---------g------------------------------ 760
LINE_12-R7-LIKE ---------g------------------------------ 760
LINE_13-R7-LIKE ---------g----------------t------------- 760
SX6907-R7.SEQ TAGCGGAATGGTTGAAAGAGAAGAGGTATCTGGTAGTGCT 800
SX6907-R1 ----a-------------g------t-------------- 800
SX6907-R2 ----a-------------g-----a-------t------- 800
LINE_1-R7-LIKE ----a-------------g-----a--------------- 800
LINE_2-R7-LIKE ----a-------------g-----a-------t------- 800
LINE_3-R7-LIKE ----a-------------g-----a--------------- 800
LINE_4-R7-LIKE ----a-------------g-----a--------------- 800
LINE_5-R7-LIKE ----a-------------g-----a--------------- 800
LINE_6-R7-LIKE ----a-------------g-----a-------t------- 800
LINE_7-R7-LIKE ----a-------------g-----a--------------- 800
LINE_8-R7-LIKE ----a-------------g-----a--------------- 800
LINE_9-R7-LIKE ----a-------------g-----a--------------- 800
LINE_10-R7-LIKE ----a-------------g-----a-------t------- 800
LINE_11-R7-LIKE ----a----------c--g-----a--------------- 800
LINE_12-R7-LIKE ----a-------------g-----a--------------- 800
LINE_13-R7-LIKE ----a-------------g-----a-------t------- 800
SX6907-R7.SEQ TGATGACATCTGGGAAACCCAAGTATGGGATGAGGTTAAA 840
SX6907-R1 ----------------c--a-----------------g-- 840
SX6907-R2 ----------------g--a-------------------- 840
LINE_1-R7-LIKE ---------------------------------------- 840
LINE_2-R7-LIKE ----------------g--a-------------------- 840
LINE_3-R7-LIKE ---------------------------------------- 840
LINE_4-R7-LIKE ---------------------------------------- 840
LINE_5-R7-LIKE ---------------------------------------- 840
LINE_6-R7-LIKE ----------------g--a-------------------- 840
LINE_7-R7-LIKE ---------------------------------------- 840
LINE_8-R7-LIKE ---------------------------------------- 840
LINE_9-R7-LIKE ---------------------------------------- 840
LINE_10-R7-LIKE ----------------g--a-------------------- 840
LINE_11-R7-LIKE ---------------------------------------- 840
LINE_12-R7-LIKE ---------------------------------------- 840
LINE_13-R7-LIKE ----------------g--a-------------------- 840
SX6907-R7.SEQ GGAGCCTTTCCAGATGACCAAACAGGTAGTAGAATTCTCA 880
SX6907-R1 ---------------------------------------- 880
SX6907-R2 ---------------------------------------- 880
LINE_1-R7-LIKE ---------------------------------------- 880
LINE_2-R7-LIKE ---------------------------------------- 880
LINE_3-R7-LIKE ---------------------t------------------ 880
LINE_4-R7-LIKE ---------------------t------------------ 880
LINE_5-R7-LIKE ---------------------t------------------ 880
LINE_6-R7-LIKE ---------------------------------------- 880
LINE_7-R7-LIKE ---------------------t------------------ 880
LINE_8-R7-LIKE ---------------------t------------------ 880
LINE_9-R7-LIKE ---------------------t------------------ 880
LINE_10-R7-LIKE ---------------------------------------- 880
LINE_11-R7-LIKE ------------t-------tt----c-t----------- 880
LINE_12-R7-LIKE ---------------------t------------------ 880
LINE_13-R7-LIKE ---------------------------------------- 880
SX6907-R7.SEQ TAACAAGTCGCAACAAAGACGTGGCACACTATGCTGGAAC 920
SX6907-R1 ---------------------------------------- 920
SX6907-R2 -------------------g-------------------- 920
LINE_1-R7-LIKE -------------------g-------------------- 920
LINE_2-R7-LIKE -------------------g-------------------- 920
LINE_3-R7-LIKE -------------------g-------------------- 920
LINE_4-R7-LIKE -------------------g-------------------- 920
LINE_5-R7-LIKE -------------------g-------------------- 920
LINE_6-R7-LIKE -------------------g-------------------- 920
LINE_7-R7-LIKE -------------------g-------------------- 920
LINE_8-R7-LIKE -------------------g-------------------- 920
LINE_9-R7-LIKE -------------------g-------------------- 920
LINE_10-R7-LIKE -------------------g-------------------- 920
LINE_11-R7-LIKE -----g-------------g-------------------- 920
LINE_12-R7-LIKE -------------------g-------------------- 920
LINE_13-R7-LIKE -------------------g-------------------- 920
SX6907-R7.SEQ TGCGTCTCCCTACTACCTTCCCATCCTCAATGAAGATGAA 960
SX6907-R1 -------------g-------------------------- 960
SX6907-R2 ---------------------------------------- 960
LINE_1-R7-LIKE ---------------------------------------- 960
LINE_2-R7-LIKE ---------------------------------------- 960
LINE_3-R7-LIKE ---------------------------------------- 960
LINE_4-R7-LIKE ---------------------------------------- 960
LINE_5-R7-LIKE ---------------------------------------- 960
LINE_6-R7-LIKE ---------------------------------------- 960
LINE_7-R7-LIKE ---------------------------------------- 960
LINE_8-R7-LIKE ---------------------------------------- 960
LINE_9-R7-LIKE ---------------------------------------- 960
LINE_10-R7-LIKE ---------------------------------------- 960
LINE_11-R7-LIKE ---------------------------------------- 960
LINE_12-R7-LIKE ---------------------------------------- 960
LINE_13-R7-LIKE ---------------------------------------- 960
SX6907-R7.SEQ AGCTGGGAACTCTTCACAAAGAAGATTTTTCGAGGTGAAG 1000
SX6907-R1 ---------------------------------------- 1000
SX6907-R2 ---------------------------------------- 1000
LINE_1-R7-LIKE ---------------------------------------- 1000
LINE_2-R7-LIKE ---------------------------------------- 1000
LINE_3-R7-LIKE ----------------------------------t----- 1000
LINE_4-R7-LIKE ----------------a-------------g--ct----- 1000
LINE_5-R7-LIKE ----------------a-------------g--ct----- 1000
LINE_6-R7-LIKE ---------------------------------------- 1000
LINE_7-R7-LIKE ----------------a-------------g--ct----- 1000
LINE_8-R7-LIKE ------------------------------g---t----- 1000
LINE_9-R7-LIKE ------------------------------g--------- 1000
LINE_10-R7-LIKE ---------------------------------------- 1000
LINE_11-R7-LIKE ----------------a-------------g--ct----- 1000
LINE_12-R7-LIKE ----------------a-------------g--ct----- 1000
LINE_13-R7-LIKE ---------------------------------------- 1000
SX6907-R7.SEQ AATGCCCGTCTGATTTAGAGCCTCTGGGTAGATCCATTGT 1040
SX6907-R1 -------t-------------------------------- 1040
SX6907-R2 ---------------------------------------- 1040
LINE_1-R7-LIKE -------t-------------------------------- 1040
LINE_2-R7-LIKE ---------------------------------------- 1040
LINE_3-R7-LIKE -------t-------------------------------- 1040
LINE_4-R7-LIKE -------t-------------------------------- 1040
LINE_5-R7-LIKE -------t-------------------------------- 1040
LINE_6-R7-LIKE ---------------------------------------- 1040
LINE_7-R7-LIKE -------t-------------------------------- 1040
LINE_8-R7-LIKE -------t-------------------------------- 1040
LINE_9-R7-LIKE -------t-------------------------------- 1040
LINE_10-R7-LIKE ---------------------------------------- 1040
LINE_11-R7-LIKE -------t-------------------------------- 1040
LINE_12-R7-LIKE -------t-------------------------------- 1040
LINE_13-R7-LIKE ---------------------------------------- 1040
SX6907-R7.SEQ GAAAACTTGTGGGGGTTTACCACTTGCCATTGTGGTTTTA 1080
SX6907-R1 ---------------------------------------- 1080
SX6907-R2 ---------------------------------------- 1080
LINE_1-R7-LIKE ---------------------------------------- 1080
LINE_2-R7-LIKE ---------------------------------------- 1080
LINE_3-R7-LIKE ---------------------------------------- 1080
LINE_4-R7-LIKE ---------------------------------------- 1080
LINE_5-R7-LIKE ---------------------------------------- 1080
LINE_6-R7-LIKE ---------------------------------------- 1080
LINE_7-R7-LIKE ---------------------------------------- 1080
LINE_8-R7-LIKE ---------------------------------------- 1080
LINE_9-R7-LIKE ---------------------------------------- 1080
LINE_10-R7-LIKE ------------------------a--------------- 1080
LINE_11-R7-LIKE ---------------------------------------- 1080
LINE_12-R7-LIKE ---------------------------------------- 1080
LINE_13-R7-LIKE ---------------------------------------- 1080
SX6907-R7.SEQ GCAGGACTCGTTGCCAAGAAGGAGAAGTCACAAAGAGAGT 1120
SX6907-R1 ---------------------------------------- 1120
SX6907-R2 ---------------------------------------- 1120
LINE_1-R7-LIKE ---------------------------------------- 1120
LINE_2-R7-LIKE ---------------------------------------- 1120
LINE_3-R7-LIKE ---------------------------------------- 1120
LINE_4-R7-LIKE ---------------------------------------- 1120
LINE_5-R7-LIKE ---------------------------------------- 1120
LINE_6-R7-LIKE ---------------------------------------- 1120
LINE_7-R7-LIKE ---------------------------------------- 1120
LINE_8-R7-LIKE ---------------------------------------- 1120
LINE_9-R7-LIKE ---------------------------------------- 1120
LINE_10-R7-LIKE ---------------------------------------- 1120
LINE_11-R7-LIKE ---------------------------------------- 1120
LINE_12-R7-LIKE ---------------------------------------- 1120
LINE_13-R7-LIKE ---------------------------------------- 1120
SX6907-R7.SEQ GGTCAAGAATCAAGGATGTGAGTTGGCATCTTACAGAGGA 1160
SX6907-R1 ---------------------------------------- 1160
SX6907-R2 ----------------g----------------------- 1160
LINE_1-R7-LIKE ----------a--aa-a----------------------- 1160
LINE_2-R7-LIKE ---------------------------------------- 1160
LINE_3-R7-LIKE -------------a--a----------------------- 1160
LINE_4-R7-LIKE ----------a--aa-a----------------------- 1160
LINE_5-R7-LIKE ----------a--aa-a----------------------- 1160
LINE_6-R7-LIKE ---------------------------------------- 1160
LINE_7-R7-LIKE ----------a--aa-a----------------------- 1160
LINE_8-R7-LIKE ----------------g----------------------- 1160
LINE_9-R7-LIKE ----------a--a--a----------------------- 1160
LINE_10-R7-LIKE ----------------g----------------------- 1160
LINE_11-R7-LIKE ----------a--aa-a----------------------- 1160
LINE_12-R7-LIKE ----------a--aa-a----------------------- 1160
LINE_13-R7-LIKE ----------------g----------------------- 1160
SX6907-R7.SEQ TAAGACTGGAGTGATGGATATACTGAAGCTTAGCTACAAC 1200
SX6907-R1 ---------------------------------------- 1200
SX6907-R2 ------------------------------------t--- 1200
LINE_1-R7-LIKE ------------------------------------t--- 1200
LINE_2-R7-LIKE ---------------------------------------- 1200
LINE_3-R7-LIKE ------------------------------------t--- 1200
LINE_4-R7-LIKE ------------------------------------t--- 1200
LINE_5-R7-LIKE ------------------------------------t--- 1200
LINE_6-R7-LIKE ------------------------------------t--- 1200
LINE_7-R7-LIKE ------------------------------------t--- 1200
LINE_8-R7-LIKE ------------------------------------t--- 1200
LINE_9-R7-LIKE ------------------------------------t--- 1200
LINE_10-R7-LIKE ------------------------------------t--- 1200
LINE_11-R7-LIKE ------------------------------------t--- 1200
LINE_12-R7-LIKE ------------------------------------t--- 1200
LINE_13-R7-LIKE ----------------------t-------------t--- 1200
SX6907-R7.SEQ AACTTGCCTGGAAGATTAAAGCCTTGCTTTCTGTATTTTG 1240
SX6907-R1 ---------------------------------------- 1240
SX6907-R2 ---------------------------------------- 1240
LINE_1-R7-LIKE ---------------------------------------- 1240
LINE_2-R7-LIKE ---------------------------------------- 1240
LINE_3-R7-LIKE ---------------------------------------- 1240
LINE_4-R7-LIKE ---------------------------------------- 1240
LINE_5-R7-LIKE ---------------------------------------- 1240
LINE_6-R7-LIKE ---------------------------------------- 1240
LINE_7-R7-LIKE ---------------------------------------- 1240
LINE_8-R7-LIKE ---------------------------------------- 1240
LINE_9-R7-LIKE ---------------------------------------- 1240
LINE_10-R7-LIKE ---------------------------------------- 1240
LINE_11-R7-LIKE ---------------------------------------- 1240
LINE_12-R7-LIKE ---------------------------------------- 1240
LINE_13-R7-LIKE ---------------------------------------- 1240
SX6907-R7.SEQ GAATCTATCCAGAAGACTATGAGATCAGTGCAAGACAATT 1280
SX6907-R1 -----------------------------c---------- 1280
SX6907-R2 ----------t-----------------------g----- 1280
LINE_1-R7-LIKE ----------------------------------g----- 1280
LINE_2-R7-LIKE ---------------------------------------- 1280
LINE_3-R7-LIKE ----------t-----------------------g----- 1280
LINE_4-R7-LIKE ----------------------------------g----- 1280
LINE_5-R7-LIKE ----------------------------------g----- 1280
LINE_6-R7-LIKE ----------t-----------------------g----- 1280
LINE_7-R7-LIKE ----------------------------------g----- 1280
LINE_8-R7-LIKE ----------t-----------------------g----- 1280
LINE_9-R7-LIKE ----------t-----------------------g----- 1280
LINE_10-R7-LIKE ----------t-----------------------g----- 1280
LINE_11-R7-LIKE ----------------------------------g----- 1280
LINE_12-R7-LIKE ----------------------------------g----- 1280
LINE_13-R7-LIKE ----------t-----------------------g----- 1280
SX6907-R7.SEQ GATCCAATATTGGATCGCAGAAGGGTTCATACAACCACAA 1320
SX6907-R1 ---------------------------------------- 1320
SX6907-R2 ---------------------------------------- 1320
LINE_1-R7-LIKE ---------------------------------------- 1320
LINE_2-R7-LIKE ---------------------------------------- 1320
LINE_3-R7-LIKE ---------------------------------------- 1320
LINE_4-R7-LIKE ---------------------------------------- 1320
LINE_5-R7-LIKE ---------------------------------------- 1320
LINE_6-R7-LIKE ---------------------------------------- 1320
LINE_7-R7-LIKE ---------------------------------------- 1320
LINE_8-R7-LIKE ---------------------------------------- 1320
LINE_9-R7-LIKE ---------------------------------------- 1320
LINE_10-R7-LIKE ---------------------------------------- 1320
LINE_11-R7-LIKE ---------------------------------------- 1320
LINE_12-R7-LIKE ---------------------------------------- 1320
LINE_13-R7-LIKE ---------------------------------------- 1320
SX6907-R7.SEQ AAAACTGGAATTGCAGATACAACAGAACTGGAAGATGTAG 1360
SX6907-R1 ---------------------------------------- 1360
SX6907-R2 ---------------------------------------- 1360
LINE_1-R7-LIKE ---------------------------------------- 1360
LINE_2-R7-LIKE ---------------------------------------- 1360
LINE_3-R7-LIKE ---------------------------------------- 1360
LINE_4-R7-LIKE ---------------------------------------- 1360
LINE_5-R7-LIKE ---------------------------------------- 1360
LINE_6-R7-LIKE ---------------------------------------- 1360
LINE_7-R7-LIKE ---------------------------------------- 1360
LINE_8-R7-LIKE ---------------------------------------- 1360
LINE_9-R7-LIKE ---------------------------------------- 1360
LINE_10-R7-LIKE -----a---------------------------------- 1360
LINE_11-R7-LIKE ---------------------------------------- 1360
LINE_12-R7-LIKE ---------------------------------------- 1360
LINE_13-R7-LIKE ---------------------------------------- 1360
SX6907-R7.SEQ CTGACTTTTACTTGGATGAGCTGGTGGATCGCAGCTTGGT 1400
SX6907-R1 ---------------------------------------- 1400
SX6907-R2 ---------------------------------------- 1400
LINE_1-R7-LIKE -a--------t-----------------------t----- 1400
LINE_2-R7-LIKE ---------------------------------------- 1400
LINE_3-R7-LIKE ---------------------------------------- 1400
LINE_4-R7-LIKE -a--------t-----------------------t----- 1400
LINE_5-R7-LIKE -a--------t-----------------------t----- 1400
LINE_6-R7-LIKE ---------------------------------------- 1400
LINE_7-R7-LIKE -a--------t-----------------------t----- 1400
LINE_8-R7-LIKE ---------------------------------------- 1400
LINE_9-R7-LIKE ---------------------------------------- 1400
LINE_10-R7-LIKE ---------------------------------------- 1400
LINE_11-R7-LIKE -a--------t-----------------------t----- 1400
LINE_12-R7-LIKE -a--------t-----------------------t----- 1400
LINE_13-R7-LIKE ---------------------------------------- 1400
SX6907-R7.SEQ GCAAGTGGCAGAAAGAAGGAGTGATGGGGGTGTCAAGACA 1440
SX6907-R1 ---------------------------------------- 1440
SX6907-R2 ---------------------------------------- 1440
LINE_1-R7-LIKE ----------a----g----------------------a- 1440
LINE_2-R7-LIKE ---------------------------------------- 1440
LINE_3-R7-LIKE ----------a----g------------------------ 1440
LINE_4-R7-LIKE ----------a----g----------------------a- 1440
LINE_5-R7-LIKE ----------a----g----------------------a- 1440
LINE_6-R7-LIKE ----------a----g------------------------ 1440
LINE_7-R7-LIKE ----------a----g----------------------a- 1440
LINE_8-R7-LIKE ----------a----g------------------------ 1440
LINE_9-R7-LIKE ----------a----g----------------------a- 1440
LINE_10-R7-LIKE ----------a----g------------------------ 1440
LINE_11-R7-LIKE ----------a----g----------------------a- 1440
LINE_12-R7-LIKE ----------a----g----------------------a- 1440
LINE_13-R7-LIKE ----------a----g------------------------ 1440
SX6907-R7.SEQ TGTCGGATTCATGATCTTCTACGTGATCTTTGCTTGTCAG 1480
SX6907-R1 ---------------------------------------- 1480
SX6907-R2 ---------------------------------------- 1480
LINE_1-R7-LIKE ----a----------a------------------------ 1480
LINE_2-R7-LIKE ---------------------------------------- 1480
LINE_3-R7-LIKE ---------------a------------------------ 1480
LINE_4-R7-LIKE ---------------a------------------------ 1480
LINE_5-R7-LIKE ---------------a------------------------ 1480
LINE_6-R7-LIKE ---------------------------------------- 1480
LINE_7-R7-LIKE ---------------a------------------------ 1480
LINE_8-R7-LIKE ---------------------------------------- 1480
LINE_9-R7-LIKE ---------------------------------------- 1480
LINE_10-R7-LIKE ----------------------t------------a---- 1480
LINE_11-R7-LIKE ---------------a------------------------ 1480
LINE_12-R7-LIKE ---------------a------------------------ 1480
LINE_13-R7-LIKE ---------------------------------------- 1480
SX6907-R7.SEQ AAAGCAAGTCTGATAAGTTTCTGGAGGTTTGCACAAACTC 1520
SX6907-R1 ---------------------------------------- 1520
SX6907-R2 ---------------------------------------- 1520
LINE_1-R7-LIKE ---------------------------a------------ 1520
LINE_2-R7-LIKE ---------------------------------------- 1520
LINE_3-R7-LIKE ---------------------------------------- 1520
LINE_4-R7-LIKE ---------------------------------------- 1520
LINE_5-R7-LIKE ---------------------------------------- 1520
LINE_6-R7-LIKE ---------------------------------------- 1520
LINE_7-R7-LIKE ---------------------------------------- 1520
LINE_8-R7-LIKE ---------------------------------------- 1520
LINE_9-R7-LIKE ---------------------------------------- 1520
LINE_10-R7-LIKE ---------------------------------------- 1520
LINE_11-R7-LIKE ---------------------------------------- 1520
LINE_12-R7-LIKE ---------------------------------------- 1520
LINE_13-R7-LIKE ---------------------------------------- 1520
SX6907-R7.SEQ CAACATTGATACCGTCAGTAATACCAATCCCCGTAGAATG 1560
SX6907-R1 ---------------------------------------- 1560
SX6907-R2 -------------a-------------------------- 1560
LINE_1-R7-LIKE -------------------g---------------t---- 1560
LINE_2-R7-LIKE ---------------------------------------- 1560
LINE_3-R7-LIKE -------------a-------------------------- 1560
LINE_4-R7-LIKE -------------------g-------------------- 1560
LINE_5-R7-LIKE -------------------g-------------------- 1560
LINE_6-R7-LIKE -------------a-------------------------- 1560
LINE_7-R7-LIKE -------------------g-------------------- 1560
LINE_8-R7-LIKE -------------a-----g-------------------- 1560
LINE_9-R7-LIKE -------------a-----g-------------------- 1560
LINE_10-R7-LIKE -------tt------------------------------- 1560
LINE_11-R7-LIKE -------------------g-------------------- 1560
LINE_12-R7-LIKE -------------------g-------------------- 1560
LINE_13-R7-LIKE -------------a-------------------------- 1560
SX6907-R7.SEQ TCCATCCACTTGAAAGGAGACTCGGGTGTCTCTGCAAACA 1600
SX6907-R1 ---------------------------------------- 1600
SX6907-R2 ----------g----c---------a-------------- 1600
LINE_1-R7-LIKE ----------g----cc--------a-------------t 1600
LINE_2-R7-LIKE ---------------------------------------- 1600
LINE_3-R7-LIKE ----------g----c---------a-------------- 1600
LINE_4-R7-LIKE ----------g----cc--------a-------------- 1600
LINE_5-R7-LIKE ----------g----cc--------a-------------- 1600
LINE_6-R7-LIKE ----------g----c---------a-------------- 1600
LINE_7-R7-LIKE ----------g----cc--------a-------------- 1600
LINE_8-R7-LIKE ----------g----cc--------a-------------- 1600
LINE_9-R7-LIKE ----------g----cc--------a-------------- 1600
LINE_10-R7-LIKE ----------g----cc--------a--------a--c-- 1600
LINE_11-R7-LIKE ----------g----cc--------a-------------- 1600
LINE_12-R7-LIKE ----------g----cc--------a-------------- 1600
LINE_13-R7-LIKE ----------g----c---------a-------------- 1600
SX6907-R7.SEQ CATTTAACAAATCATGCACTCGTTCTATGTTCATCTTTGG 1640
SX6907-R1 ---------------------------------------- 1640
SX6907-R2 ---------------------------------------- 1640
LINE_1-R7-LIKE ---------------------------------------- 1640
LINE_2-R7-LIKE ---------------------------------------- 1640
LINE_3-R7-LIKE ---------------------------------------- 1640
LINE_4-R7-LIKE ---------------------------------------- 1640
LINE_5-R7-LIKE ---------------------------------------- 1640
LINE_6-R7-LIKE ---------------------------------------- 1640
LINE_7-R7-LIKE ---------------------------------------- 1640
LINE_8-R7-LIKE ---------------------------------------- 1640
LINE_9-R7-LIKE ---------------------------------------- 1640
LINE_10-R7-LIKE ---------------------------------------- 1640
LINE_11-R7-LIKE ---------------------------------------- 1640
LINE_12-R7-LIKE ---------------------------------------- 1640
LINE_13-R7-LIKE ---------------------------------------- 1640
SX6907-R7.SEQ TAGTGATGATAGAATGGACCTAGTTCCTGTTTTGAAAAAC 1680
SX6907-R1 ---------------------------------------- 1680
SX6907-R2 ---------------------------------------- 1680
LINE_1-R7-LIKE -----------------------a---------------- 1680
LINE_2-R7-LIKE ---------------------------------------- 1680
LINE_3-R7-LIKE -----------------------a---------------t 1680
LINE_4-R7-LIKE -----------------------a---------------- 1680
LINE_5-R7-LIKE -----------------------a---------------- 1680
LINE_6-R7-LIKE ---------------------------------------- 1680
LINE_7-R7-LIKE -----------------------a---------------- 1680
LINE_8-R7-LIKE -----------------------a---------------- 1680
LINE_9-R7-LIKE -----------------------a---------------g 1680
LINE_10-R7-LIKE ---g----c--t--c-t-tt--------a----------- 1680
LINE_11-R7-LIKE -----------------------a---------------- 1680
LINE_12-R7-LIKE -----------------------a---------------- 1680
LINE_13-R7-LIKE ---------------------------------------- 1680
SX6907-R7.SEQ TTCGAGTTGGCCCGTGTGCTTGATTGTGATTCG.TTTATT 1719
SX6907-R1 ---------------------------------.------ 1719
SX6907-R2 -----------t----------g-------at-a--c-ac 1720
LINE_1-R7-LIKE -----------t----------g-------at-a--c-ac 1720
LINE_2-R7-LIKE ---------------------------------.------ 1719
LINE_3-R7-LIKE ---------a-t----------g-------at-a--c-ac 1720
LINE_4-R7-LIKE -----------t----------g-------at-a--c-ac 1720
LINE_5-R7-LIKE -----------t----------g-------at-a--c-ac 1720
LINE_6-R7-LIKE ---------a-t----------g-------at-a--c-ac 1720
LINE_7-R7-LIKE ---t-------t----------g-------at-a--c-ac 1720
LINE_8-R7-LIKE ---------a-t----------g-------at-a--c-ac 1720
LINE_9-R7-LIKE ---------a-t----------g-------at-a--c-ac 1720
LINE_10-R7-LIKE ---a-------t----------g-------at-a--c-ac 1720
LINE_11-R7-LIKE -----------t----------g-------at-a--c-ac 1720
LINE_12-R7-LIKE -----------t----------g-------at-a--c-ac 1720
LINE_13-R7-LIKE -----------t----------g-------at-a--c-ac 1720
SX6907-R7.SEQ GGGTTTTCGTCTTATCCAGTCCCCAGAGATTTGAAGA.GG 1758
SX6907-R1 -------------------------------------.-- 1758
SX6907-R2 ---.---g----c--a-----t---------------.-- 1758
LINE_1-R7-LIKE ---.---g----c--a-----t---------------.-- 1758
LINE_2-R7-LIKE -------------------------------------.-- 1758
LINE_3-R7-LIKE -a-.---g----c--a-t---tt--a-a----t----a-- 1759
LINE_4-R7-LIKE ---.---g----c--a-----t---------------.-- 1758
LINE_5-R7-LIKE ---.---g----c--a-----t---------------.-- 1758
LINE_6-R7-LIKE ---.---g----c--a-----t---------------.-- 1758
LINE_7-R7-LIKE ---.---g----c--a-----t---------------.-- 1758
LINE_8-R7-LIKE ---.---g----c--a-----t---------------.-- 1758
LINE_9-R7-LIKE ---.---g----c--a-----t---------------.-- 1758
LINE_10-R7-LIKE a--.---g-------t---c-t-a-------------.-- 1758
LINE_11-R7-LIKE ---.---g----c--a-----t---------------.-- 1758
LINE_12-R7-LIKE ---g---g----c--a-----t---------------.-- 1759
LINE_13-R7-LIKE ---.---g----c--a-----t---------------.-- 1758
SX6907-R7.SEQ ATGATCCATCTAAGATACTTGAGAATATGCGTCAAGCACC 1798
SX6907-R1 ---------------------------gaa--gg------ 1798
SX6907-R2 ---------------------------gaa--gg------ 1798
LINE_1-R7-LIKE ---------------------------gaa--gg------ 1798
LINE_2-R7-LIKE ---------------------------------------- 1798
LINE_3-R7-LIKE -----------------.---------gaa--gg------ 1798
LINE_4-R7-LIKE ---------------------------gaa--gg------ 1798
LINE_5-R7-LIKE ---------------------------gaa--gg------ 1798
LINE_6-R7-LIKE ---------------------------gaa--gg------ 1798
LINE_7-R7-LIKE ---------------------------gaa--gg------ 1798
LINE_8-R7-LIKE ---------------------------gaa--gg------ 1798
LINE_9-R7-LIKE ---------------------------gaa--gg------ 1798
LINE_10-R7-LIKE ---------------------------gaa--gg------ 1798
LINE_11-R7-LIKE ---------------------------gaa--gg------ 1798
LINE_12-R7-LIKE ---------------------------gaa--gg------ 1799
LINE_13-R7-LIKE ---------------------------gaa--gg------ 1798
SX6907-R7.SEQ TTCCAGATTGTGTATGCAGCCTTTGGAATCTAGAAACACT 1838
SX6907-R1 ---------------------------------------- 1838
SX6907-R2 --------a------------------------------- 1838
LINE_1-R7-LIKE ---------------------------------------- 1838
LINE_2-R7-LIKE ---------------------------------------- 1838
LINE_3-R7-LIKE --------a------------------------------- 1838
LINE_4-R7-LIKE ---------------------------------------- 1838
LINE_5-R7-LIKE ---------------------------------------- 1838
LINE_6-R7-LIKE --------a------------------------------- 1838
LINE_7-R7-LIKE ---------------------------------------- 1838
LINE_8-R7-LIKE --------a------------------------------- 1838
LINE_9-R7-LIKE --------a------------------------------- 1838
LINE_10-R7-LIKE ---------------------------------------- 1838
LINE_11-R7-LIKE ----------g----------------------------- 1838
LINE_12-R7-LIKE ---------------------------------------- 1839
LINE_13-R7-LIKE --------a------------------------------- 1838
SX6907-R7.SEQ GGATGTAACATATGAAACCACAGTATCCAGTAAAATTTGG 1878
SX6907-R1 -c------a----agtggg--------------------- 1878
SX6907-R2 -c-------------------------------------- 1878
LINE_1-R7-LIKE -c-------------------------------------- 1878
LINE_2-R7-LIKE ----------------g----------------------- 1878
LINE_3-R7-LIKE -c-------------------------------------- 1878
LINE_4-R7-LIKE -c-------------------------------------- 1878
LINE_5-R7-LIKE -c-------------------------------------- 1878
LINE_6-R7-LIKE -c-------------------------------------- 1878
LINE_7-R7-LIKE -c-------------------------------------- 1878
LINE_8-R7-LIKE -c-------------------------------------- 1878
LINE_9-R7-LIKE -c-------------------g------------------ 1878
LINE_10-R7-LIKE -c------a----agtggg--------------------- 1878
LINE_11-R7-LIKE -c-------------------------------------- 1878
LINE_12-R7-LIKE -c-------------------------------------- 1879
LINE_13-R7-LIKE -c-------------------------------------- 1878
SX6907-R7.SEQ ACGTTGAAGCGGCTGAGACATCTTTATTTGAGTGGGGGAG 1918
SX6907-R1 -----------at------------------tg---aat- 1918
SX6907-R2 -----------a-------------------------a-- 1918
LINE_1-R7-LIKE -----------a-------------------------a-- 1918
LINE_2-R7-LIKE -----------a-------------------------a-- 1918
LINE_3-R7-LIKE -----------a-------------------------a-- 1918
LINE_4-R7-LIKE -----------a-------------------------a-- 1918
LINE_5-R7-LIKE -----------a-------------------------a-- 1918
LINE_6-R7-LIKE -----------a-------------------------a-- 1918
LINE_7-R7-LIKE -----------a-------------------------a-- 1918
LINE_8-R7-LIKE -----------a-------------------------a-- 1918
LINE_9-R7-LIKE -----------a-------------------------a-- 1918
LINE_10-R7-LIKE -----------at------------------tg---aat- 1918
LINE_11-R7-LIKE -----------a-------------------------a-- 1918
LINE_12-R7-LIKE -----------a-------------------------a-- 1919
LINE_13-R7-LIKE -----------a-------------------------a-- 1918
SX6907-R7.SEQ GGAAGTTACCAGTCGTCCTGCCAAAAGCAAATAGAATGGA 1958
SX6907-R1 -----------......----------------------- 1952
SX6907-R2 --------------------------a------------- 1958
LINE_1-R7-LIKE --------------------------a------------- 1958
LINE_2-R7-LIKE --------------------------a------------- 1958
LINE_3-R7-LIKE --------------------------a------------- 1958
LINE_4-R7-LIKE --------------------------a------------- 1958
LINE_5-R7-LIKE --------------------------a------------- 1958
LINE_6-R7-LIKE --------------------------a------------- 1958
LINE_7-R7-LIKE --------------------------a------------- 1958
LINE_8-R7-LIKE --------------------------a------------- 1958
LINE_9-R7-LIKE --------------------------a------------- 1958
LINE_10-R7-LIKE -----------......----------------------- 1952
LINE_11-R7-LIKE --------------------------a------------- 1958
LINE_12-R7-LIKE --------------------------a------------- 1959
LINE_13-R7-LIKE --------------------------a------------- 1958
SX6907-R7.SEQ GAATCTCCAAACCCTTTTGTTAGATGGTAGCTATGGTATA 1998
SX6907-R1 -----------------c----ttg---ca.......... 1982
SX6907-R2 ----------------------tcg----a.......... 1988
LINE_1-R7-LIKE ----------------------tcg----a.......... 1988
LINE_2-R7-LIKE ----------------------tcg----a.......... 1988
LINE_3-R7-LIKE ----------------------tcg----a.......... 1988
LINE_4-R7-LIKE ----------------------tcg----a.......... 1988
LINE_5-R7-LIKE ----------------------tcg----a.......... 1988
LINE_6-R7-LIKE ----------------------tcg----a.......... 1988
LINE_7-R7-LIKE ----------------------tcg----a.......... 1988
LINE_8-R7-LIKE ----------------------tcg----a.......... 1988
LINE_9-R7-LIKE ----------------------tcg----a.......... 1988
LINE_10-R7-LIKE -----------------g----tcg----a.......... 1982
LINE_11-R7-LIKE ----------------------tcg----a.......... 1988
LINE_12-R7-LIKE ----------------------tcg----a.......... 1989
LINE_13-R7-LIKE ----------------------tcg----a.......... 1988
SX6907-R7.SEQ GACACGTATCCACAACAAGTGATTTCCCTGTTGAAAATTG 2038
SX6907-R1 .....-------------a-t----t---------c-g-- 2017
SX6907-R2 .....-------------a-t--------------c-g-- 2023
LINE_1-R7-LIKE .....-------------a-t--------------c-g-- 2023
LINE_2-R7-LIKE .....-------------a-t--------------c-g-- 2023
LINE_3-R7-LIKE .....-------------a-t--------------c-g-- 2023
LINE_4-R7-LIKE .....-------------a-t--------------c-g-- 2023
LINE_5-R7-LIKE .....-------------a-t--------------c-g-- 2023
LINE_6-R7-LIKE .....-------------a-t--------------c-g-- 2023
LINE_7-R7-LIKE .....-------------a-t--------------c-g-- 2023
LINE_8-R7-LIKE .....-------------a-t--------------c-g-- 2023
LINE_9-R7-LIKE .....-------------a-t--------------c-g-- 2023
LINE_10-R7-LIKE .....-----g-------a-t----t---------c-g-- 2017
LINE_11-R7-LIKE .....-------------a-t--------------c-g-- 2023
LINE_12-R7-LIKE .....-------------a-t--------------c-g-- 2024
LINE_13-R7-LIKE .....-------------a-t--------------c-g-- 2023
SX6907-R7.SEQ ACATATTTCCTAGGTTGCGAAAATTAGCTTTGCGCTATCC 2078
SX6907-R1 g--------------------------g----a---g-ta 2057
SX6907-R2 g----------------g------------------g--- 2063
LINE_1-R7-LIKE g----------------g------------------g--- 2063
LINE_2-R7-LIKE g----------------g------------------g--- 2063
LINE_3-R7-LIKE g----------------g------------------g--- 2063
LINE_4-R7-LIKE g----------------g------------------g--- 2063
LINE_5-R7-LIKE g----------------g------------------g--- 2063
LINE_6-R7-LIKE g----------------g------------------g--- 2063
LINE_7-R7-LIKE g----------------g------------------g--- 2063
LINE_8-R7-LIKE g----------------g------------------g--- 2063
LINE_9-R7-LIKE g----------------g------------------g--- 2063
LINE_10-R7-LIKE g--------------------------g----g---g-tt 2057
LINE_11-R7-LIKE g----------------g------------------g--- 2063
LINE_12-R7-LIKE g----------------g------------------g--- 2064
LINE_13-R7-LIKE g----------------g------------------g--- 2063
SX6907-R7.SEQ TGAT.........GGACCAGATATGTTATCAAGTCTACAC 2109
SX6907-R1 ----ttcgacgaa-a-----g-g-----ct---------g 2097
SX6907-R2 -a-aacacatgca-a-t---cc------------------ 2103
LINE_1-R7-LIKE -a-aacacatgca-a-t---cc------------------ 2103
LINE_2-R7-LIKE -a-aacacatgca-a-t---cc------------------ 2103
LINE_3-R7-LIKE -a-aacacatgca-a-t---cc------------------ 2103
LINE_4-R7-LIKE -a-aacacatgca-a-t---cc------------------ 2103
LINE_5-R7-LIKE -a-aacacatgca-a-t---cc------------------ 2103
LINE_6-R7-LIKE -a-aacacatgca-a-t---cc------------------ 2103
LINE_7-R7-LIKE -a-aacacatgca-a-t---cc------------------ 2103
LINE_8-R7-LIKE -a-aacacatgca-a-t---cc------------------ 2103
LINE_9-R7-LIKE -a-aacacatgca-a-t---cc------------------ 2103
LINE_10-R7-LIKE -a--tcagtcgaa-a-----g-------c----------g 2097
LINE_11-R7-LIKE -a-aacacatgca-a-t---cc------------------ 2103
LINE_12-R7-LIKE -a-aacacatgca-a-t---cc------------------ 2104
LINE_13-R7-LIKE -a-aacacatgca-a-t---cc------------------ 2103
SX6907-R7.SEQ CACCTCAGCAATCTTCGTAGCCTAAAAGTAATTCGCGGTT 2149
SX6907-R1 -g--------------a---------------gta--c-- 2137
SX6907-R2 -------a--------a----------------gaa-a-c 2143
LINE_1-R7-LIKE -------a--------a----------------gaa-a-c 2143
LINE_2-R7-LIKE -------a--------a----------------gaa-a-c 2143
LINE_3-R7-LIKE -------a--------a----------------gaa-a-c 2143
LINE_4-R7-LIKE -------a--------a----------------gaa-a-c 2143
LINE_5-R7-LIKE -------a--------a----------------gaa-a-c 2143
LINE_6-R7-LIKE -------a--------a----------------gaa-a-c 2143
LINE_7-R7-LIKE -------a--------a----------------gaa-a-c 2143
LINE_8-R7-LIKE -------a--------a----------------gaa-a-c 2143
LINE_9-R7-LIKE -------a--------a----------------gaa-a-c 2143
LINE_10-R7-LIKE -g--------------a---------------g-c----- 2137
LINE_11-R7-LIKE -------a--------a----------------gaa-a-c 2143
LINE_12-R7-LIKE -------a--------a----------------gaa-a-c 2144
LINE_13-R7-LIKE -------a--------a----------------gaa-a-c 2143
SX6907-R7.SEQ TTGAACTTCCATCAGACACCAATGCGTTTCCATCAAATCT 2189
SX6907-R1 ------------t-------g------------------- 2177
SX6907-R2 -a-----------c-------------------------- 2183
LINE_1-R7-LIKE -a-----------c-------------------------- 2183
LINE_2-R7-LIKE -a-----------c-------------------------- 2183
LINE_3-R7-LIKE -a-----------c-------------------------- 2183
LINE_4-R7-LIKE -a-----------c-------------------------- 2183
LINE_5-R7-LIKE -a-----------c-------------------------- 2183
LINE_6-R7-LIKE -a-----------c-------------------------- 2183
LINE_7-R7-LIKE -a-----------c-------------------------- 2183
LINE_8-R7-LIKE -a-----------c-------------------------- 2183
LINE_9-R7-LIKE -a-----------c-------------------------- 2183
LINE_10-R7-LIKE ---------t--t--------------------------- 2177
LINE_11-R7-LIKE -a-----------c-------------------------- 2183
LINE_12-R7-LIKE -a-----------c-------------------------- 2184
LINE_13-R7-LIKE -a-----------c-------------------------- 2183
SX6907-R7.SEQ TACCAAGATAACCTTAG......CAGCAGTCCGGGATTTA 2223
SX6907-R1 ---------------g-atatat-t---t----t---c-c 2217
SX6907-R2 --t------------gatactag---t-t--a-ta--ccc 2223
LINE_1-R7-LIKE --t------------gatactag-----t--a-ta--ccc 2223
LINE_2-R7-LIKE --t------------gatactag---t-t--a-ta--ccc 2223
LINE_3-R7-LIKE --t------------gatactag-----t--a-ta--ccc 2223
LINE_4-R7-LIKE --t------------gatactag-----t--a-ta--ccc 2223
LINE_5-R7-LIKE --t------------gatactag-----t--a-ta--ccc 2223
LINE_6-R7-LIKE --t------------gatactag---t-t--a-ta--ccc 2223
LINE_7-R7-LIKE --t------------gatactag-----t--a-ta--ccc 2223
LINE_8-R7-LIKE --t------------gatactag-----t--a-ta--ccc 2223
LINE_9-R7-LIKE --t------------gatactag---t-t--a-ta--ccc 2223
LINE_10-R7-LIKE ---------------gatactag-----t--a-ta--ccc 2217
LINE_11-R7-LIKE --t------------gatactag-----t--a-ta--ccc 2223
LINE_12-R7-LIKE --t------------gatactag-----t--a-ta--ccc 2224
LINE_13-R7-LIKE --t------------gatactag---t-t--a-ta--ccc 2223
SX6907-R7.SEQ CA...TTTCATGAAGACACTGGGGCAACTTACCAACCTTC 2260
SX6907-R1 --acc---a-----------a----g----c--------- 2257
SX6907-R2 --ccc---a-----------a---ag-------------- 2263
LINE_1-R7-LIKE --ccc---a-----------a--aag-------------- 2263
LINE_2-R7-LIKE --ccc-a-------------a---ag-------------- 2263
LINE_3-R7-LIKE --ccc---a-----------a---ag-------------- 2263
LINE_4-R7-LIKE --ccc---a-----------a--aag-------------- 2263
LINE_5-R7-LIKE --ccc---a-----------a--aag-------------- 2263
LINE_6-R7-LIKE --ccc---a-----------a---ag-------------- 2263
LINE_7-R7-LIKE --ccc---a-----------a--aag-------------- 2263
LINE_8-R7-LIKE --ccc---a-----------a---ag-------------- 2263
LINE_9-R7-LIKE --ccc---a-----------a---ag-------------- 2263
LINE_10-R7-LIKE --ctc---a-----------a--aag-------------- 2257
LINE_11-R7-LIKE --ccc---a-----------a--aag-------------- 2263
LINE_12-R7-LIKE --ccc---a-----------a--aag-------------- 2264
LINE_13-R7-LIKE --ccc---a-----------a---ag-------------- 2263
SX6907-R7.SEQ AAATCTTGAAACTAAGATTCGGCAAAGTTGGTTTTCATCT 2300
SX6907-R1 ---------------ttcgaaa--ccag-ct-a---t--- 2297
SX6907-R2 ---------------at-ca----tcca--a-a---t--- 2303
LINE_1-R7-LIKE ---------------at-ca----tc-a--a-a---t--- 2303
LINE_2-R7-LIKE ---------------at-ca----tcca--a-a---t--- 2303
LINE_3-R7-LIKE ---------------at-ca----tcca--a-a---t--- 2303
LINE_4-R7-LIKE ---------------at-ca----tc-a--a-a---t--- 2303
LINE_5-R7-LIKE ---------------at-ca----tc-a--a-a---t--- 2303
LINE_6-R7-LIKE ---------------at-ca----tcca--a-a---t--- 2303
LINE_7-R7-LIKE ---------------at-ca----tc-a--a-a---t--- 2303
LINE_8-R7-LIKE ---------------at-ca----tcca--a-a---t--- 2303
LINE_9-R7-LIKE ---------------at-ca----tcca--a-a---t--- 2303
LINE_10-R7-LIKE ---------------at-ca----tc-a--a-a---t--- 2297
LINE_11-R7-LIKE ---------------at-ca----tc-a--a-a---t--- 2303
LINE_12-R7-LIKE ---------------at-ca----tc-a--a-a---t--- 2304
LINE_13-R7-LIKE ---------------at-ca----tcca--a-a---t--- 2303
SX6907-R7.SEQ TGATATTGGCAGGGGAGAGTTCCCGCAACTTCAAGTGCTT 2340
SX6907-R1 ---------------------------------------- 2337
SX6907-R2 ---------t------------------------------ 2343
LINE_1-R7-LIKE ------------t---------------------t----- 2343
LINE_2-R7-LIKE ---------t------------------------------ 2343
LINE_3-R7-LIKE ------------t--------------------------- 2343
LINE_4-R7-LIKE ------------t---------------------t----- 2343
LINE_5-R7-LIKE ------------t---------------------t----- 2343
LINE_6-R7-LIKE ---------t------------------------------ 2343
LINE_7-R7-LIKE ------------t---------------------t----- 2343
LINE_8-R7-LIKE ------------t--------------------------- 2343
LINE_9-R7-LIKE ---------t------------------------------ 2343
LINE_10-R7-LIKE ------------t---------------------t----- 2337
LINE_11-R7-LIKE ------------t---------------------t----- 2343
LINE_12-R7-LIKE ------------t---------------------t----- 2344
LINE_13-R7-LIKE ---------t------------------------------ 2343
SX6907-R7.SEQ CATATGACGCAAATAAATGTAAGACAATGGAGATTAGAGA 2380
SX6907-R1 ------gat------t------------------------ 2377
SX6907-R2 -------g-------t------------------------ 2383
LINE_1-R7-LIKE -------g-------t------------------------ 2383
LINE_2-R7-LIKE -------g-------t------------------------ 2383
LINE_3-R7-LIKE -------g-------t------------------------ 2383
LINE_4-R7-LIKE -------g-------t------------------------ 2383
LINE_5-R7-LIKE -------g-------t------------------------ 2383
LINE_6-R7-LIKE -------g-------t------------------------ 2383
LINE_7-R7-LIKE -------g-------t------------------------ 2383
LINE_8-R7-LIKE -------g-------t------------------------ 2383
LINE_9-R7-LIKE -------g-------t------------------------ 2383
LINE_10-R7-LIKE -------g-----------------------t-------- 2377
LINE_11-R7-LIKE -------g-------t------------------------ 2383
LINE_12-R7-LIKE -------g-------t------------------------ 2384
LINE_13-R7-LIKE -------g-------t------------------------ 2383
SX6907-R7.SEQ AAGATGCAATGCCTCGACTTCGCCATCTGGTCATTAATGA 2420
SX6907-R1 ---------------------------------------- 2417
SX6907-R2 ----------------------a-g----------g--a- 2423
LINE_1-R7-LIKE ----------------------a------------g--a- 2423
LINE_2-R7-LIKE ----------------------a-g----------g--a- 2423
LINE_3-R7-LIKE ----------------------a------------g--a- 2423
LINE_4-R7-LIKE ----------------------a------------g--a- 2423
LINE_5-R7-LIKE ----------------------a------------g--a- 2423
LINE_6-R7-LIKE ----------------------a-g----------g--a- 2423
LINE_7-R7-LIKE ----------------------a------------g--a- 2423
LINE_8-R7-LIKE ----------------------a------------g--a- 2423
LINE_9-R7-LIKE ----------------------a------------g--a- 2423
LINE_10-R7-LIKE ----------------------a------------g--a- 2417
LINE_11-R7-LIKE ----------------------a------------g--a- 2423
LINE_12-R7-LIKE ----------------------a------------g--a- 2424
LINE_13-R7-LIKE ----------------------a-g----------g--a- 2423
SX6907-R7.SEQ CTGTGAAGAATTGTCAGAGCTTCCA...GAAGAACTTTGG 2457
SX6907-R1 -------------------------...------------ 2454
SX6907-R2 ----t-ta--------a--------...------------ 2460
LINE_1-R7-LIKE ----t-ta--------a--------...------------ 2460
LINE_2-R7-LIKE ----t-ta--------a--------...------------ 2460
LINE_3-R7-LIKE ----t-ta--------a--------...------------ 2460
LINE_4-R7-LIKE ----t-ta--------a--------...------------ 2460
LINE_5-R7-LIKE ----t-ta--------a--------...------------ 2460
LINE_6-R7-LIKE ----t-ta--------a--------aaa------------ 2463
LINE_7-R7-LIKE ----t-ta--------a--------...------------ 2460
LINE_8-R7-LIKE ----t-ta--------a--------...------------ 2460
LINE_9-R7-LIKE ----t-ta--------a--------...------------ 2460
LINE_10-R7-LIKE ----t-ta--------a--------...------------ 2454
LINE_11-R7-LIKE ----t-ta--------a--------...------------ 2460
LINE_12-R7-LIKE ----t-ta--------a--------...------------ 2461
LINE_13-R7-LIKE ----t-ta--------a--------...------------ 2460
SX6907-R7.SEQ TCAATGACTGCCTTAAGAGTGGTGCATGTTTCACGGCCCT 2497
SX6907-R1 ---------------c--c--------------------- 2494
SX6907-R2 ---t--------------a------------tgt-----c 2500
LINE_1-R7-LIKE ---t---------------------------tgt-----c 2500
LINE_2-R7-LIKE ---t--------------a-----------gtgt-----c 2500
LINE_3-R7-LIKE ---t---------------------------tgt-----c 2500
LINE_4-R7-LIKE ---t---------------------------tgt-----c 2500
LINE_5-R7-LIKE ---t---------------------------tgt-----c 2500
LINE_6-R7-LIKE ------------------a--------------------c 2503
LINE_7-R7-LIKE ---t---------------------------tgt-----c 2500
LINE_8-R7-LIKE ---t---------------------------tgt-----c 2500
LINE_9-R7-LIKE ---t---------------------------tgt-----c 2500
LINE_10-R7-LIKE ---t---------------------------tgt-----c 2494
LINE_11-R7-LIKE ---t---------------------------tgt-----c 2500
LINE_12-R7-LIKE ---t---------------------------tgt-----c 2501
LINE_13-R7-LIKE ---t--------------a------------tgt-----c 2500
SX6907-R7.SEQ CCGAAGAATTGGCTAACAGTCTCAAAAATGTGGAGCCCAG 2537
SX6907-R1 ---------------------------------------- 2534
SX6907-R2 t-----------------a---a---g----------g-- 2540
LINE_1-R7-LIKE t--------------------------------------- 2540
LINE_2-R7-LIKE t--------------------------------------- 2540
LINE_3-R7-LIKE t--------------------------------------- 2540
LINE_4-R7-LIKE t--------------------------------------- 2540
LINE_5-R7-LIKE t--------------------------------------- 2540
LINE_6-R7-LIKE t--------------------------------------- 2543
LINE_7-R7-LIKE t--------------------------------------- 2540
LINE_8-R7-LIKE t--------------------------------------- 2540
LINE_9-R7-LIKE t--------------------------------------- 2540
LINE_10-R7-LIKE t--------------------------------------- 2534
LINE_11-R7-LIKE t--------------------------------------- 2540
LINE_12-R7-LIKE t--------------------------------------- 2541
LINE_13-R7-LIKE t--------------------------------------- 2540
SX6907-R7.SEQ GAATGGCT 2545
SX6907-R1 -------- 2542
SX6907-R2 -------- 2548
LINE_1-R7-LIKE -------- 2548
LINE_2-R7-LIKE -------- 2548
LINE_3-R7-LIKE -------- 2548
LINE_4-R7-LIKE -------- 2548
LINE_5-R7-LIKE -------- 2548
LINE_6-R7-LIKE -------- 2551
LINE_7-R7-LIKE -------- 2548
LINE_8-R7-LIKE -------- 2548
LINE_9-R7-LIKE -------- 2548
LINE_10-R7-LIKE -------- 2542
LINE_11-R7-LIKE -------- 2548
LINE_12-R7-LIKE -------- 2549
LINE_13-R7-LIKE -------- 2548
