# Supplementary material for: A pair of atypical NLR-encoding genes confers Asian soybean rust resistance in soybean
Source: Nat Commun. 2024 Apr 17;15:3310. doi: 10.1038/s41467-024-47611-y (PMC11023949; doi:10.1038/s41467-024-47611-y)
Supplement: Supplementary file 5 — Supplementary Data 2 [file 41467_2024_47611_MOESM5_ESM.xlsx]

## Sheet: Sheet1
Supplementary Data 2. Resistance response and transgene copy number on leaves harvested from individual T1 plants challenged with P. pachyrhizi. The SBR reactions were classified according to lesion type: IM type, >99% reduction in lesion counts per unit leaf area; RB type, reddish-brown lesions with no sporulations 14 days post infection and showed 60–71% reduction in lesion count per cm2; TAN t…
Sample number	Copy number	Scored (DAI)	R gene-event	Resistance response
1	2	14	Rpp6907.2	RB
2	4	14	Rpp6907.2	IM
3	2	14	Rpp6907.2	IM
4	0	10	Rpp6907.2	TAN
5	1	14	Rpp6907.2	RB
6	1	14	Rpp6907.2	RB
7	0	10	Rpp6907.2	TAN
8	2	14	Rpp6907.2	RB
9	2	14	Rpp6907.2	RB
10	0	10	Rpp6907.2	TAN
11	2	14	Rpp6907.2	RB
12	0	10	Rpp6907.2	TAN
13	0	10	Rpp6907.2	TAN
14	0	10	Rpp6907.2	TAN
15	0	10	Rpp6907.2	TAN
16	4	14	Rpp6907.2	IM
17	2	14	Rpp6907.2	RB
18	1	14	Rpp6907.2	RB
19	1	14	Rpp6907.2	RB
20	2	14	Rpp6907.2	RB
21	2	14	Rpp6907.2	RB
22	0	10	Rpp6907.2	TAN
23	4	14	Rpp6907.2	IM
24	0	10	Rpp6907.2	TAN
25	5	14	Rpp6907.2	IM
26	0	10	Rpp6907.2	TAN
27	3	14	Rpp6907.2	IM
28	6	14	Rpp6907.2	IM
29	4	14	Rpp6907.2	RB
30	4	14	Rpp6907.2	IM
31	6	14	Rpp6907.2	RB
32	2	14	Rpp6907.2	IM
33	2	14	Rpp6907.2	IM
34	0	10	Rpp6907.2	TAN
35	0	10	Rpp6907.2	TAN
36	0	10	Rpp6907.2	TAN
37	2	14	Rpp6907.2	IM
38	1	14	Rpp6907.2	IM
39	2	14	Rpp6907.2	RB
40	1	14	Rpp6907.2	IM
41	2	14	Rpp6907.2	IM
42	0	10	Rpp6907.2	TAN
43	1	14	Rpp6907.2	IM
44	2	14	Rpp6907.2	IM
45	0	10	Rpp6907.2	TAN
46	0	10	Rpp6907.2	TAN
47	0	10	Rpp6907.2	TAN
48	0	10	Rpp6907.2	TAN
49	0	10	Rpp6907.2	TAN
50	0	10	Rpp6907.2	TAN
51	0	10	Rpp6907.2	TAN
52	0	10	Rpp6907.2	TAN
53	0	10	Rpp6907.2	TAN
54	2	14	Rpp6907.2	RB
55	0	10	Rpp6907.2	TAN
56	1	14	Rpp6907.2	RB
57	0	10	Rpp6907.2	TAN
58	0	10	Rpp6907.2	TAN
59	1	14	Rpp6907.2	RB
60	0	10	Rpp6907.2	TAN
61	2	14	Rpp6907.2	RB
62	2	14	Rpp6907.2	RB
63	1	14	Rpp6907.2	IM
64	1	14	Rpp6907.2	RB
65	2	14	Rpp6907.2	RB
66	1	14	Rpp6907.6	IM
67	1	14	Rpp6907.6	IM
68	1	14	Rpp6907.6	RB
69	2	14	Rpp6907.6	IM
70	2	14	Rpp6907.6	RB
71	1	14	Rpp6907.6	IM
72	2	14	Rpp6907.6	RB
73	1	14	Rpp6907.6	IM
74	1	14	Rpp6907.6	RB
75	1	14	Rpp6907.6	IM
76	1	14	Rpp6907.6	IM
77	1	14	Rpp6907.6	RB
78	2	14	Rpp6907.6	IM
79	2	14	Rpp6907.6	RB
80	4	14	Rpp6907.6	IM
81	0	10	Rpp6907.6	TAN
82	2	14	Rpp6907.6	IM
83	1	14	Rpp6907.6	RB
84	1	14	Rpp6907.6	IM
85	2	14	Rpp6907.6	RB
86	1	14	Rpp6907.6	IM
87	1	14	Rpp6907.6	RB
88	1	14	Rpp6907.6	IM
89	1	14	Rpp6907.6	RB
90	1	14	Rpp6907.6	IM
91	2	14	Rpp6907.6	RB
92	2	14	Rpp6907.6	RB
93	1	14	Rpp6907.6	IM
94	1	14	Rpp6907.6	IM
95	0	10	Rpp6907.6	TAN
96	1	14	Rpp6907.6	RB
97	1	14	Rpp6907.6	IM
98	2	14	Rpp6907.6	IM
99	2	14	Rpp6907.6	RB
100	2	14	Rpp6907.6	IM
101	1	14	Rpp6907.6	RB
102	1	14	Rpp6907.6	RB
103	2	14	Rpp6907.6	RB
104	2	14	Rpp6907.6	IM
105	1	14	Rpp6907.6	RB
106	2	14	Rpp6907.6	IM
107	1	14	Rpp6907.6	IM
108	2	14	Rpp6907.6	RB
109	2	14	Rpp6907.6	IM
110	2	14	Rpp6907.6	IM
111	1	14	Rpp6907.6	IM
112	1	14	Rpp6907.6	RB
113	2	14	Rpp6907.6	IM
114	2	14	Rpp6907.6	RB
115	1	14	Rpp6907.6	IM
116	1	14	Rpp6907.6	IM
117	0	10	Rpp6907.6	TAN
118	2	14	Rpp6907.6	IM
119	2	14	Rpp6907.6	IM
120	1	14	Rpp6907.6	RB
121	2	14	Rpp6907.6	IM
122	2	14	Rpp6907.6	RB
