# Supplementary material for: A pair of atypical NLR-encoding genes confers Asian soybean rust resistance in soybean
Source: Nat Commun. 2024 Apr 17;15:3310. doi: 10.1038/s41467-024-47611-y (PMC11023949; doi:10.1038/s41467-024-47611-y)
Supplement: Supplementary file 6 — Supplementary Data 3 [file 41467_2024_47611_MOESM6_ESM.xlsx]

## Sheet: Sheet1
Supplementary Data 3. Efficacy evaluation of ASR isolates or field populations from the U.S. and Brazil.
	Rust populations	Event 1	Event 2	Control-1	Control-2	Control-3
1	RTP1(U.S. ,2020)	RB0-NSP	RB0-NSP	TAN5-SP	TAN4-SP	TAN4-SP
2	RTP1	RB0-NSP	RB0-NSP	TAN3-SP	TAN4-SP	TAN4-SP
3	RTP1	RB0/1-NSP	RB0-NSP	TAN3-SP	TAN4-SP	TAN4-SP
4	RTP1	RB1-NSP	RB0/1-NSP	TAN5-SP	TAN4-SP	TAN4-SP
5	RTP1	RB1-NSP	RB0/1-NSP	TAN3-SP	TAN3-SP	TAN3-SP
6	RTP1	RB0/1-NSP	RB0/1-NSP	TAN4-SP	TAN4-SP	TAN4-SP
7	20BR-MT(2020, Brazil)	RB0-NSP	RB0-NSP	TAN3-SP	TAN4-SP	TAN4-SP
8	20BR-MT	RB0-NSP	RB0-NSP	TAN3-SP	TAN4-SP	TAN4-SP
9	20BR-SUL(2020, Brazil)	RB0-NSP	RB0-NSP	TAN3-SP	TAN4-SP	TAN4-SP
10	20BR-SUL	RB0-NSP	RB0-NSP	TAN3-SP	TAN4-SP	TAN4-SP
11	20BR-Centro(2020, Brazil)	RB0-NSP	RB0-NSP	TAN3-SP	TAN4-SP	TAN4-SP
12	20BR-Centro	RB0-NSP	RB0-NSP	TAN3-SP	TAN4-SP	TAN4-SP
13	20BR- south(2020, Brazil)	RB0-NSP	RB0-NSP	TAN3-SP	TAN4-SP	TAN4-SP
14	20BR- south	RB0-NSP	RB0-NSP	TAN3-SP	TAN4-SP	TAN4-SP
15	18BR1/2(2018, Brazil)	RB0-NSP	RB0-NSP	TAN3-SP	TAN3-SP	TAN3-SP
16	18BR1/2(2018, Brazil)	RB0-NSP	RB0-NSP	TAN3-SP	TAN4-SP	TAN4-SP
17	21BR-B1(2021, Brazil)	RB0/1-NSP	RB0/1-NSP	TAN4-SP	RB4/TAN1-SP	RB4/TAN1-SP
18	21BR-B3(2021, Brazil)	RB0-NSP	RB0-NSP	TAN2-SP	TAN2-SP	TAN2-SP
19	21BR-B4(2021, Brazil)	RB0-NSP	RB0-NSP	TAN4-SP	TAN4-SP	TAN4-SP
20	21BR-B5(2021, Brazil)	RB0-NSP	RB0-NSP	TAN4-SP	TAN3-SP	TAN3-SP
21	21BR-B6(2021, Brazil)	RB0-NSP	RB0-NSP	TAN2-SP	TAN4-SP	TAN4-SP
22	21BR-B7(2021, Brazil)	RB0-NSP	RB0-NSP	TAN3-SP	TAN4-SP	TAN4-SP
23	K8108 Uruguay (Colonia in 2015)	RB0-NSP	RB0-NSP	TAN4-SP	TAN4-SP	TAN4-SP
