# Supplementary material for: A pair of atypical NLR-encoding genes confers Asian soybean rust resistance in soybean
Source: Nat Commun. 2024 Apr 17;15:3310. doi: 10.1038/s41467-024-47611-y (PMC11023949; doi:10.1038/s41467-024-47611-y)
Supplement: Supplementary file 7 — Supplementary Data 4 [file 41467_2024_47611_MOESM7_ESM.xlsx]

## Sheet: Sheet1
Supplementary Data 4. Primers used for site-directed mutation.
Name	Primer sequence (5’-3’)	Mutation site
7dmt1-F	GTTGACACCTACGTTTCCAACATCAC	T"A
7dmt1-R	AAACGTAGGTGTCAACCACATCTTC
7dmt2-F	ACGTTACCAACATCGCCAGGCATAA	A"G
7dmt2-R	CGATGTTGGTAACGTAGGTGTCAAC
7dmt3-F	TACCAACATCACCCAACATAAACAGA	AGG"CAA
7dmt3-R	TTGGGTGATGTTGGTAACGTAGGTG
7dmt4-F	CAACATCACCAGGCAAAAACAGAGAA	T"A
7dmt4-R	TTGCCTGGTGATGTTGGTAACGTAG
7dmt5-F	CCACCTCAAAGAACATGTCATGGTGC	A" T
7dmt5-R	ATGTTCTTTGAGGTGGAATAACTTG
7dmt6-F	CGGAATGGTTGAAAGGGAAGAGGTAT	A"G
7dmt6-R	CCTTTCAACCATTCCGCTACCTTCT
7dmt7-F	TTTATTTGAGTGGGGAAGGGAAGTTA	G"A
7dmt7-R	TCCCCACTCAAATAAAGATGTCTCA
7dmt8-F	AACCCTTTTGTTATCGGGTAGCTATG	GAT"TCG
7dmt8-R	CGATAACAAAAGGGTTTGGAGATTC
7dmt9-F	TTTTGTTAGATGGTAACTATGGTATA	G"A
7dmt9-R	TTACCATCTAACAAAAGGGTTTGGA
7dmt10-F	TTTGTTAGATGGTAGATATGGTATAG	C"A
7dmt10-R	TCTACCATCTAACAAAAGGGTTTGG
7dmt11-F	TAGATGGTAGCTATGCTATAGACACG	G"C
7dmt11-R	GCATAGCTACCATCTAACAAAAGGG
7dmt12-F	GATGGTAGCTATGATCTAGACACGTA	GTA"ATC
7dmt12-R	GATCATAGCTACCATCTAACAAAAG
7dmt13-F	GCTATGGTATAGACAAGTATCCACAA	C"A
7dmt13-R	TTGTCTATACCATAGCTACCATCTA
7dmt14-F	GATTTCCCTGTTGAACATTGACATAT	A"C
7dmt14-R	GTTCAACAGGGAAATCACTTGTTGT
7dmt15-F	TTTCCCTGTTGAAAAGTGACATATTT	T"G
7dmt15-R	CTTTTCAACAGGGAAATCACTTGTT
7dmt16-F	CCCTGTTGAAAATTGGCATATTTCCT	A"G
7dmt16-R	CCAATTTTCAACAGGGAAATCACTT
7dmt17-F	AATTAGCTTTGCGCTGTCCTGATGGA	A"G
7dmt17-R	CAGCGCAAAGCTAATTTTCGCAACC
7dmt18-F	TTGCGCTATCCTGAAGAACCAGATATG	TGG"AGA
7dmt18-R	TCTTCAGGATAGCGCAAAGCTAATT
7dmt19-F	ACCTCAGCAATCTTCATAGCCTAAA	G" A
7dmt19-R	TGAAGATTGCTGAGGTGGTGTAGAC
7dmt20-F	GCCTAAAAGTAATTGACGGTTTTGAA	CG"GA
7dmt20-R	TCAATTACTTTTAGGCTACGAAGAT
7dmt21-F	CTTAGCAGCAGTCCGTGATTTACATT	G"T
7dmt21-R	ACGGACTGCTGCTAAGGTTATCTTG
7dmt22-F	GCAGCAGTCCGGGATCTACATTTCAT	T"C
7dmt22-R	GATCCCGGACTGCTGCTAAGGTTAT
7dmt23-F	TGAAGACACTGGGGCGACTTACCAAC	A"G
7dmt23-R	CGCCCCAGTGTCTTCATGAAATGTA
7dmt24-F	TCTTGAAACTAATATGCGGCAAAGTT	GATT"TATG
7dmt24-R	CATATTAGTTTCAAGATTTGAAGGT
7dmt25-F	TAAGATTCGGCAACGGTGGTTTTCAT	AGT"CGG
7dmt25-R	CCGTTGCCGAATCTTAGTTTCAAGA
7dmt26-F	GCAAAGTTGGTTTTCTTCTTGATATT	A"T
7dmt26-R	AGAAAACCAACTTTGCCGAATCTTA
7dmt27-F	AAGTGCTTCATATGAGGCAAATAAAT	C"G
7dmt27-R	CTCATATGAAGCACTTGAAGTTGCG
7dmt28-F	AGAAGCTGCTGCAGAGGCAGAATCAC	A"G
7dmt28-R	CTCTGCAGCAGCTTCTTCGCTTCGG
7dmt29-F	AGTGCAGCTGCGGTTCCCTTGCCTTG	T"C
7dmt29-R	GAACCGCAGCTGCACTTGATTGTTG
7dmt30-F	TTAAGTGAGGAAGAATTGAAGAAGAA	C" T
7dmt30-R	ATTCTTCCTCACTTAATTTTTCAAA
7dmt31-F	TTTTGTTATCGGGTAATGGTATAGAC	ATATAGACAC"ATGGTATAGAC
7dmt31-R	TTACCCGATAACAAAAGGGTTTGGA
7dmt32-F	CCTTTTGTTATCGGGTAATATAGACA	TAATGGTATAGAC"TAATATAGACA
7dmt32-R	ACCCGATAACAAAAGGGTTTGGAGA
7dmt33-F	CCTTTTGTTATCGGGTAAAGACACGT	TAATATAGACA"TAAAGACACGT
7dmt33-R	ACCCGATAACAAAAGGGTTTGGAGA
7dmt34-F	CCTTTTGTTATCGGGTAACACGTATC	TAAAGACACGT"TAACACGTATC
7dmt34-R	ACCCGATAACAAAAGGGTTTGGAGA
7dmt35-F	CCTTTTGTTATCGGGTAAGTATCCAC	TAACACGTATC"TAAGTATCCAC
7dmt35-R	ACCCGATAACAAAAGGGTTTGGAGA
