# Supplementary material for: A pair of atypical NLR-encoding genes confers Asian soybean rust resistance in soybean
Source: Nat Commun. 2024 Apr 17;15:3310. doi: 10.1038/s41467-024-47611-y (PMC11023949; doi:10.1038/s41467-024-47611-y)
Supplement: Supplementary file 8 — Supplementary Data 5 [file 41467_2024_47611_MOESM8_ESM.xlsx]

## Sheet: Sheet1
Supplementary Data 5. Amino acid sequence of Rpp6907-4.
MDTEIDESNDEADISFDARSYSSRLNSMIRSDTESISGASQVCSYSFRVDSAIASPLGSFASREHSAIRSQTASILGASPVHEGAAAEAESLLKRRREVEEDVIQELMESESRLKVVSIIGREGLGKTTLARKIYNNNQVQLQFPCLAWVFVSIHYRPKEFLLSLLKCSMSSTSEELSEEELKKKVAEWLKGKKYLVVLDDIWETQIWDEVKGALPDDHTGSRILITSRIKEVAYYAGTALPYYLPILNEDESWELFTKKIFRGEECPSDLEPLGRSIVKKCGGLPRAIVALAGHVAKKEKSQREWSRIKEVSWHLTDDMVEMDGLACYTSLPERLKPCFLYFGIYRKDDEINARQLIQYWIAEGFIQPQKTGIADTTELEDVAYFYLIELVHRGLVQV…
