# Supplementary material for: A pair of atypical NLR-encoding genes confers Asian soybean rust resistance in soybean
Source: Nat Commun. 2024 Apr 17;15:3310. doi: 10.1038/s41467-024-47611-y (PMC11023949; doi:10.1038/s41467-024-47611-y)
Supplement: Supplementary file 9 — Supplementary Data 6 [file 41467_2024_47611_MOESM9_ESM.xlsx]

## Sheet: Sheet1
Supplementary Data 6. Primers and probes used in this study.
Name	Sequence (5’-3’)	Description
SSR24-F	GAAGAGGGTCTTCAAAATCAATC	Marker used to screen the BAC library
SSR24-R	TTGTTAATCAGGATCTATAAGACATTG	Marker used to screen the BAC library
SSR32-F	TGAACAGTGTGAGGATGGAGA	Marker used to screen the BAC library
SSR32-R	TTTAAAATGCATTGTGGGCA	Marker used to screen the BAC library
SSR40-F	TTGACTTCTTTACAAACAAATGTTGA	Marker used to screen the BAC library
SSR40-R	CCAAGTCTAACTTTTTCCCTCAAA	Marker used to screen the BAC library
R7-F	ATGGCAGATAGTGTTGTTGCTTTTCTGC	R7 coding region size: 2574bp
R7-R	TCACAGTTCATTAGAGATTTTGAGCTTACAGC	R7 coding region size: 2574bp
R6-F	ATGGATACTGAAATTGATGAGAGCATTG	R6 coding region size: 2434bp
R6-R	TTATTTTATTTTTCTAACAACATGCACCATT	R6 coding region size: 2434bp
R5-F	ATGGCTGATAGTGTTGTTGCTTTTGTG	R5 coding region size: 2322bp
R5-R	TTAATTAGAGACTATGAGCTTACAGCCATTCCT	R5 coding region size: 2322bp
R4-F	ATGGATACTGAAATCGATGAGAGCAAC	R4 coding region size: 1603bp
R4-R	TTAGGTTATGAAGATTGCTGAGGCG	R4 coding region size: 1603bp
R3-F	ATGTCTGTATACTATCTGTCCACAAACTCTCGA	R3 coding region size: 2934bp
R3-R	TTATTCTTTCGCTTTCCTCTCCTCAATTATAA	R3 coding region size: 2934bp
R2-F	ATGGCTGATAGTGTTGTTGTTTTTCTGCTA	R2 coding region size: 2583bp
R2-R	CTACAGTTGTGAAGCATTAGAGACTATGAGCTT	R2 coding region size: 2583bp
R1-F	ATGGCAGATAGTGTTGTTGCGTTTCTG	R1 coding region size: 2610bp
R1-R	GCCATTCCTGGGCTCCACATTTT	R1 coding region size: 2610bp
R7Pro- F	CCGTCAGGGATTAATGATATTGTCT	R7 promoter region size: 2525bp
R7Pro- R	TTCTGTGAAACAGGAAATC	R7 promoter region size: 2525bp
R7RNAi-F	TCGGCAAAGTTGGTTTTCATCT	R7 primer for RNAi vector construction
R7RNAi-R	CCATTCCTGGGCTCCACATT	R7 primer for RNAi vector construction
q7-F	ACTTACCAACCTTCAAATCTTG	Forward primer for RT-PCR analysis of R7 expression
q7-R	TGCACCACTCTTAAGGCAGTCA	Reverse primer for RT-PCR analysis of R7 expression
q6-F	GCAAGGAGTTATAGTTCCAGACTGAACA	Forward primer for RT-PCR analysis of R6 expression
q6-R	TCTTCAGCTTTGTGGGCGACATC	Reverse primer for RT-PCR analysis of R6 expression
q5-F	CCAAACCCTTTTGTTATCGGGTA	Forward primer for RT-PCR analysis of R5 expression
q5-R	GCTATGAAGATTGTTGAGGTGGTGTAGA	Reverse primer for RT-PCR analysis of R5 expression
q4-F	TTTTGATGCAAGGAGTTATAGTTCCAGA	Forward primer for RT-PCR analysis of R4 expression
q4-R	CAAAATTGACGCAGTCTGACTCCTTA	Reverse primer for RT-PCR analysis of R4 expression
q3-F	CCAGTGTTACGTGGTTAGAGG	Forward primer for RT-PCR analysis of R3 expression
q3-R	CCATTCCTCGGCTCCACATT	Reverse primer for RT-PCR analysis of R3 expression
q2-F	TTTCCTTGCCTTGCATGGGT	Forward primer for RT-PCR analysis of R2 expression
q2-R	AGACGCAGTTCCAGCATAGTG	Reverse primer for RT-PCR analysis of R2 expression
q1-F	TCCTGTTGAACAGTGGCATATTTC	Forward primer for RT-PCR analysis of R1 expression
q1-R	GAAGCACTTGAAGTTGCGGG	Reverse primer for RT-PCR analysis of R1 expression
Gm actin-F	ATTGGACTCTGGTGATGGTG	Forward primer of internal control for RT-PCR analysis
Gm actin-R	TCAGCAGAGGTGGTGAACAT	Reverse primer of internal control for RT-PCR analysis
R7BamH1-s	cgcggatccATGGCAGATAGTGTTGTTGCTTTTCTGC	R7 primer for pTF101 vector construction
R7Xma1-as	tccccccgggTCACAGTTCATTAGAGATTTTGAGCTTACAGC	R7 primer for pTF101 vector construction
R6BamH1-s	cgcggatccATGGATACTGAAATTGATGAGAGCATTG	R6 primer for pTF101 vector construction
R6Xma1-as	tccccccgggTTATTTTATTTTTCTAACAACATGCACCATT	R6 primer for pTF101 vector construction
R5BamH1-s	cgcggatccATGGCTGATAGTGTTGTTGCTTTTGTG	R5 primer for pTF101 vector construction
R5Xma1-as	ccccccgggTTAATTAGAGACTATGAGCTTACAGCCATTCCT	R5 primer for pTF101 vector construction
R4BamH1-s	cgcggatccATGGATACTGAAATCGATGAGAGCAAC	R4 primer for pTF101 vector construction
R4Xma1-as	tccccccgggTTAGGTTATGAAGATTGCTGAGGCG	R4 primer for pTF101 vector construction
R3BamH1-s	cgcggatccATGTCTGTATACTATCTGTCCACAAACTCTCGA	R3 primer for pTF101 vector construction
R3Xma1-as	tccccccgggTTATTCTTTCGCTTTCCTCTCCTCAATTATAA	R3 primer for pTF101 vector construction
R2BamH1-s	cgcggatccATGGCTGATAGTGTTGTTGTTTTTCTGCTA	R2 primer for pTF101 vector construction
R2Xma1-as	tccccccgggCTACAGTTGTGAAGCATTAGAGACTATGAGCTT	R2 primer for pTF101 vector construction
R1BamH1-s	cgcggatccATGGCAGATAGTGTTGTTGCGTTTCTG	R1 primer for pTF101 vector construction
R1Xma1-as	tccccccgggGCCATTCCTGGGCTCCACATTTT	R1 primer for pTF101 vector construction
R7CDS-HApTF101-s	cacgggggactctagaATGGCAGATAGTGTTGTTGCTTTTCTGC
R7CDS-HApTF101-as	gatcggggaaattcgagctcCTAAGCGTAATCTGGTACGTCGTATGGGTACTCCAGTTCATTAGAGATTTTGAG
R4PGWC-s	agcaggctttgactttaggtcATGGATACTGAAATCGATGAGAGC
R4PGWC-as	tgggtctagagactttaggtcTTAGGTTATGAAGATTGCTGAGGCG
R7-LRR-AD-F	gaggccagtgaattcATGCAAAAAACTGGAATTGCAGATACA
R7-LRR-AD-R	gagctcgatggatccTTACAGTTCATTAGAGATTTTGAGCTTACAG
R7-CC-AD-F	gaggccagtgaattcATGGCAGATAGTGTTGTTGCTTTTC
R7-CC-AD-R	gagctcgatggatccTTAAACTTTAAGACGTGACTCACTCTCCA
R7-NB-ARC-AD-F	gaggccagtgaattcATGCATGTAATTCAGGAACTCATGGAGA
R7-NB-ARC-AD-R	gagctcgatggatccTTATGGTTGTATGAACCCTTCTGCG
R7-CC-NB-ARC-AD-F	gaggccagtgaattcATGGCAGATAGTGTTGTTGCTTT
R7-CC-NB-ARC-AD-R	gagctcgatggatccTTATGGTTGTATGAACCCTTCTGC
R7--NB-ARC-LRR-AD-F	gaggccagtgaattcATGCATGTAATTCAGGAACTCATGGAG
R7--NB-ARC-LRR-AD-R	gagctcgatggatccTTACAGTTCATTAGAGATTTTGAGCTTACA
R4-LRR-AD-F	gaggccagtgaattcATGCAAAAAACTGGAATTGCAGATACA
R4-LRR-AD-R	gagctcgatggatccTCAAAGAGCACATAGAATATCATATACAA
R4-CC-AD-F	gaggccagtgaattcATGGATACTGAAATCGATGAGAGC
R4-CC-AD-R	gagctcgatggatccTTAAACCTTAAGACGTGACTCACTTTCC
R4-NB-ARC-AD-F	gaggccagtgaattcATGGTTTCCATAATTGGAAGGGAA
R4-NB-ARC-AD-R	gagctcgatggatccTTATGGTTGTATGAAACCTTCAGC
R4-LRR-BD-F	atggaggccgaattcATGCAAAAAACTGGAATTGCAGATACA
R4-LRR-BD-R	caggtcgacggatccTTAGGTTATGAAGATTGCTGAGGCG
R4-CC-BD-F	atggaggccgaattcATGGATACTGAAATCGATGAGAGC
R4-CC-BD-R	caggtcgacggatccAACCTTAAGACGTGACTCACTTTCC
R4-NB-ARC-BD-F	atggaggccgaattcATGGTTTCCATAATTGGAAGGGAA
R4-NB-ARC-BD-R	caggtcgacggatccTGGTTGTATGAAACCTTCAGC
R7-LRR-PGWC-F	ATGCAAAAAACTGGAATTGCAGATACA
R7-LRR-PGWC-R	CAGTTCATTAGAGATTTTGAGCTTACAG
R7-CC-PGWC -F	ATGGCAGATAGTGTTGTTGCTTTTC
R7-CC-PGWC -R	AACTTTAAGACGTGACTCACTCTCCA
R7-NB-ARC- PGWC -F	ATGCATGTAATTCAGGAACTCATGGAGA
R7-NB-ARC- PGWC -R	TGGTTGTATGAACCCTTCTGCG
R7-CC-NB-ARC-PGWC -F	ATGGCAGATAGTGTTGTTGCTTT
R7-CC-NB-ARC-PGWC -R	TGGTTGTATGAACCCTTCTGC
R7--NB-ARC-LRR-PGWC -F	ATGCATGTAATTCAGGAACTCATGGAG
R7--NB-ARC-LRR-PGWC -R	CAGTTCATTAGAGATTTTGAGCTTACA
R7attB1	gtacaaaaaagcaggctgcATGGCAGATAGTGTTGTTGCTTTTC
R7attB2	gtacaagaaagctgggtcCAGTTCATTAGAGATTTTGAGCTTACAGC
R4attB1	gtacaaaaaagcaggctgcATGGATACTGAAATCGATGAGAGCA
R4attB2	gtacaagaaagctgggtcGGTTATGAAGATTGCTGAGGCG
R7-CCattB1	gtacaaaaaagcaggctgcATGGCAGATAGTGTTGTTGCTTTTC
R7-CCattB2	gtacaagaaagctgggtcAACTTTAAGACGTGACTCACTCTCCA
R4LRRattB1	gtacaaaaaagcaggctgcATGCAAAAAACTGGAATTGCAGATACA
R4LRRattB2	gtacaagaaagctgggtcGGTTATGAAGATTGCTGAGGCG
R4-TRV-F	taaggttaccGAATTCGGAGCATCCCAAGTCTGTAGTTAT
R4-TRV-R	atgcccgggcCTCGAGTTAAGACGTGACTCACTTTCCATG
S12-LRR-AD-F	gaggccagtgaattcATGGTGGAAAATACAACAGAACTGGAAGA
S12-LRR-AD-R	gagctcgatggatccTTATTCCAGCAGTTCTATTTTGAGCTTAC
S12-CC-AD-F	gaggccagtgaattcATGGTTGACAGTGTTGTTACTTTTCT
S12-CC-AD-R	gagctcgatggatccTTAAACTTTAAGACGTGACTCACTTTCC
R6-attB1	ggggacaagtttgtacaaaaaagcaggcttATGGATACTGAAATTGATGAGAGCATTG
R6-attB2	ggggaccactttgtacaagaaagctgggtcTTTTATTTTTCTAACAACATGCACCATT
R5-attB1	ggggacaagtttgtacaaaaaagcaggcttATGGCTGATAGTGTTGTTGCTTTTGTG
R5-attB2	ggggaccactttgtacaagaaagctgggtcATTAGAGACTATGAGCTTACAGCCATTCC
R3-attB1	ggggacaagtttgtacaaaaaagcaggcttATGTCTGTATACTATCTGTCCACAAACTC
R3-attB2	ggggaccactttgtacaagaaagctgggtcTTCTTTCGCTTTCCTCTCCTCAATTATAA
R2-attB1	ggggacaagtttgtacaaaaaagcaggcttATGGCTGATAGTGTTGTTGTTTTTCTGCT
R2-attB2	ggggaccactttgtacaagaaagctgggtcCTACAGTTGTGAAGCATTAGAGACTATGA
R1-attB1	ggggacaagtttgtacaaaaaagcaggcttATGGCAGATAGTGTTGTTGCGTTTCTG
R1-attB2	ggggaccactttgtacaagaaagctgggtcGCCATTCCTGGGCTCCACATTTT
w12-attB1	ggggacaagtttgtacaaaaaagcaggcttATGACAGATAGTGTTGTTGCTTTTGTG
w12-attB2	ggggaccactttgtacaagaaagctgggtcGTGGATGAAAACTTCAACAGTCTCT
