# Supplementary material for: A pair of atypical NLR-encoding genes confers Asian soybean rust resistance in soybean
Source: Nat Commun. 2024 Apr 17;15:3310. doi: 10.1038/s41467-024-47611-y (PMC11023949; doi:10.1038/s41467-024-47611-y)
Supplement: Supplementary file 11 — Source Data [file 41467_2024_47611_MOESM11_ESM.xlsx]

## Sheet: Figure 1F
Figure 1F
06KG	NULL	E1	E2	E3
2905.6	2951	3314.2	2860.2	3359.6
3178	3041.8	3268.8	3268.8	3586.6
2905.6	2769.4	3132.6	2996.4	3223.4
2497
2724
2406.2
2497
2814.8
3268.8
3450.4

## Sheet: Figure 3
Fig.3B
Relative expression level
	W82 leaf	Young shoot	Young leaf	Young stipe	Old shoot	Old leaf	Old stipe	Pod
	1	62.2259	210.295	123.453	8.43794	28.2665	57.1566	6.07671
	0.903852	59.9281	230.077	110.729	4.96384	21.464	102.654	4.77448
	0.825416	73.5313	148.681	107.742	6.51977	27.063	66.8743	4.81347
Fig.3C
Relative expression level
		0h-1	0h-2	0h-3	1h-1	1h-2	1h-3	6h-1	6h-2	6h-3	24h-1	24h-2	24h-3	48h-1	48h-2	48h-3	10d-1	10d-2	10d-3
	Rpp6907-7 non-inoculation	1	1	1	1.92	1.48	1.9	0.7	0.55	0.68	0.21	0.16	0.21	0.26	0.17	0.26	0	0	0
	Rpp6907-7 inoculation	1	1	1	2.19	1.52	2.25	0.8	0.51	0.78	0.21	0.13	0.18	0.27	0.18	0.25	0.310381	0.210378	0.29248
Fig.3E
protein gel image
Fig.3F
protein gel image
								Ponceau S
Fig.3G
protein gel image

## Sheet: Figure 4
Figure.4A
Figure.4C
Relative expression level
		0h-1	0h-2	0h-3	1h-1	1h-2	1h-3	6h-1	6h-2	6h-3	24h-1	24h-2	24h-3	48h-1	48h-2	48h-3	10d-1	10d-2	10d-3
	Rpp6907-7 non-inoculation	1	1	1	1.92	1.48	1.9	0.7	0.55	0.68	0.21	0.16	0.21	0.26	0.17	0.26	0	0	0
	Rpp6907-7 inoculation	1	1	1	2.19	1.52	2.25	0.8	0.51	0.78	0.21	0.13	0.18	0.27	0.18	0.25	0.310381	0.210378	0.29248
	Rpp6907-4 non-inoculation	1.39242	1.02043	1.24389	3.53815	2.29166	3.53215	1.11878	0.860938	1.08176	0.906612	0.531712	1.0065	0.985932	0.73335	0.67053	0.0385597	0.0646057	0.0513298
	Rpp6907-4 inoculation	1.39242	1.02043	1.24389	9.77424	5.76453	8.71366	2.97218	1.89227	2.41646	1.30882	0.777149	1.36751	2.75234	1.97322	2.80162	1.50403	1.07879	1.71211
Figure.4F
protein gel image
Figure.4G
protein gel image

## Sheet: Supplementary Figure 3
Supplementary Figure 3A
Relative expression level
	CK	L1	L2	L3	L4	L5	L6
	1	0.219665	164.678	13.1391	7.23427	0.409815	19.5212
	1	0.176865	174.792	19.7875	6.08969	0.194319	16.6607
	1	0.110058	178.321	26.902	6.46436	0.399708	24.0764
Supplementary Figure 3B
Relative expression level
	SX6907	Tianlong1	RNAi-GFP(CK)	RNAI-1	RNAI-2	RNAI-3	RNAI-4	RNAI-5	RNAI-6	RNAI-7	RNAI-8	RNAI-9	RNAI-10
	89.9351	1	41.4584	6.67962	2.51616	8.5617	2.61616	2.69947	9.08971	0.664753	9.87481	2.35075	10.1264
	88.5378	1	59.3766	9.99749	3.55272	10.9496	2.07198	4.02612	9.38316	0.726972	10.262	3.86478	14.3238
	80.0422	1	69.2894	12.559	4.79724	14.978	2.51311	3.76254	6.09653	1.20869	12.3601	4.14724	12.7585

## Sheet: Supplementary Figure 4
Supplementary Figure 4
protein gel image

## Sheet: Supplementary Figure 5
Supplementary Figure 5
protein gel image

## Sheet: Supplementary Figure 7
Supplementary Figure 7A
protein gel image
Figure.S7B
protein gel image

## Sheet: Supplementary Figure 8
Supplementary Figure 8
protein gel image

## Sheet: Supplementary Figure 9
Supplementary Figure 9B
Relative expression level
	TRV:GFP	TRV:Rpp6907-4
	1	0.149457
	1	0.131769
	1	0.248477

## Sheet: Supplementary Figure 10
Supplementary Figure 10
protein gel image
